# Supplementary material for: (1R,6R,13R,18R)-(Z,Z)-1,18-Bis[(4R)-2,2-dimethyl-1,3-dioxolan-4-yl]-3,16-dimethyl­ene-8,20-diaza­dispiro­[5.6.5.6]tetra­cosa-7,19-diene
Source: Acta Crystallogr Sect E Struct Rep Online. 2010 Jun 26;66(Pt 7):o1778–9. doi: 10.1107/S1600536810023998 (PMC3006943; doi:10.1107/S1600536810023998)
Supplement: Supplementary file 1 [file e-66-o1778-sup1.cif]

##############################################################################
###                                                                        ###
###        Electronic paper (Acta Crystallographica Section E)             ###
###                                                                        ###
##############################################################################
#                                                                            #
# This CIF contains the data in a paper accepted for publication in Acta     #
# Crystallographica Section E. It conforms to the requirements of Notes      #
# for Authors for Section E, and has been peer reviewed under the auspices   #
# of the IUCr Commission on Journals.                                        #
#                                                                            #
# Full details of the Crystallographic Information File format               #
# are given in the paper "The Crystallographic Information File (CIF):       #
# a New Standard Archive File for Crystallography" by S. R. Hall, F. H.      #
# Allen and I. D. Brown [Acta Cryst. (1991), A47, 655-685].                  #
#                                                                            #
# The current version of the core CIF dictionary is obtainable from          #
# ftp://ftp.iucr.org/pub/cif_core.dic. The current version number is 2.4.    #
#                                                                            #
# Software is freely available for graphical display of the structure(s) in  #
# this CIF.  For information consult the CIF home page http://www.iucr.org/  #
# cif/home.html                                                              #
#                                                                            #
# This file may be used for bona fide research purposes within the           #
# scientific community so long as proper attribution is given to the journal # 
# article from which it was obtained.                                        #
#                                                                            #
##############################################################################
                                             
data_I
_audit_creation_method     SHELXL-97
_chemical_name_systematic
;
(1<i>R</i>,6<i>R</i>,13<i>R</i>,18<i>R</i>)-(<i>Z</i>,<i>Z</i>)-
1,18-Bis[(4<i>R</i>)-2,2-dimethyl-1,3-dioxolan-4-yl]-3,16-dimethylene-
8,20-diazadispiro[5.6.5.6]tetracosa-7,19-diene
;
_chemical_name_common     ?
_chemical_formula_moiety     'C34 H54 N2 O4'
_chemical_formula_sum     'C34 H54 N2 O4'
_chemical_formula_iupac     'C34 H54 N2 O4'
_chemical_formula_weight     554.80
_chemical_melting_point     ?
_symmetry_cell_setting     triclinic
_symmetry_space_group_name_H-M     'P 1'
_symmetry_space_group_name_Hall     'P 1'
loop_
    _symmetry_equiv_pos_as_xyz
    'x, y, z'
_cell_length_a     6.87100(10)
_cell_length_b     10.1701(2)
_cell_length_c     11.7947(2)
_cell_angle_alpha     79.1430(10)
_cell_angle_beta     88.0430(10)
_cell_angle_gamma     83.8550(10)
_cell_volume     804.71(2)
_cell_formula_units_Z     1
_cell_measurement_reflns_used     6455
_cell_measurement_theta_min     1.76
_cell_measurement_theta_max     27.92
_cell_measurement_temperature     93(2)
_exptl_crystal_description     needle
_exptl_crystal_colour     colourless
_exptl_crystal_size_max     0.36
_exptl_crystal_size_mid     0.19
_exptl_crystal_size_min     0.1
_exptl_crystal_density_diffrn     1.145
_exptl_crystal_density_meas     ?
_exptl_crystal_density_method     'not measured'
_exptl_crystal_F_000     304
_exptl_absorpt_coefficient_mu     0.074
_exptl_absorpt_correction_type     none
_exptl_absorpt_process_details     ?
_exptl_absorpt_correction_T_min     ?
_exptl_absorpt_correction_T_max     ?
_exptl_special_details
;
;
_diffrn_ambient_temperature     93(2)
_diffrn_radiation_type     MoK\a
_diffrn_radiation_wavelength     0.71073
_diffrn_radiation_source     'fine-focus sealed tube'
_diffrn_radiation_monochromator     graphite
_diffrn_measurement_device_type     'Siemens SMART CCD'
_diffrn_measurement_method     '\w scans'
_diffrn_detector_area_resol_mean     ?
_diffrn_reflns_number     19146
_diffrn_reflns_av_R_equivalents     0.0423
_diffrn_reflns_av_sigmaI/netI     0.0345
_diffrn_reflns_theta_min     1.76
_diffrn_reflns_theta_max     27.92
_diffrn_reflns_theta_full     27.92
_diffrn_measured_fraction_theta_max     0.991
_diffrn_measured_fraction_theta_full     0.991
_diffrn_reflns_limit_h_min     -9
_diffrn_reflns_limit_h_max     9
_diffrn_reflns_limit_k_min     -13
_diffrn_reflns_limit_k_max     13
_diffrn_reflns_limit_l_min     -15
_diffrn_reflns_limit_l_max     15
_diffrn_standards_number     0
_diffrn_standards_interval_count     ?
_diffrn_standards_interval_time     ?
_diffrn_standards_decay_%     ?
_refine_special_details
;
Refinement of <i>F</i>^2^ against ALL reflections. The weighted <i>R</i>-factor
<i>wR</i> and goodness of fit <i>S</i> are based on <i>F</i>^2^, conventional
<i>R</i>-factors <i>R</i> are based on <i>F</i>, with <i>F</i> set to zero for
negative <i>F</i>^2^. The threshold expression of <i>F</i>^2^ >
\s(<i>F</i>^2^) is used only for calculating <i>R</i>-factors(gt) <i>etc</i>.
and is not relevant to the choice of reflections for refinement.
<i>R</i>-factors based on <i>F</i>^2^ are statistically about twice as large
as those based on <i>F</i>, and <i>R</i>- factors based on ALL data will be
even larger. Three restraints for a floating origins were used.
;
_reflns_number_total     3824
_reflns_number_gt     3555
_reflns_threshold_expression     I>2\s(I)
_refine_ls_structure_factor_coef     Fsqd
_refine_ls_matrix_type     full
_refine_ls_R_factor_all     0.0386
_refine_ls_R_factor_gt     0.0345
_refine_ls_wR_factor_gt     0.0877
_refine_ls_wR_factor_ref     0.0910
_refine_ls_goodness_of_fit_ref     0.924
_refine_ls_restrained_S_all     0.924
_refine_ls_number_reflns     3824
_refine_ls_number_parameters     365
_refine_ls_number_restraints     3
_refine_ls_hydrogen_treatment     constr
_refine_ls_weighting_scheme     calc
_refine_ls_weighting_details
         'calc w=1/[\s^2^(Fo^2^)+(0.0645P)^2^+0.1019P] where P=(Fo^2^+2Fc^2^)/3'
_atom_sites_solution_hydrogens     geom
_atom_sites_solution_primary     direct
_atom_sites_solution_secondary     difmap
_refine_ls_shift/su_max     0.000
_refine_ls_shift/su_mean     0.000
_refine_diff_density_max     0.277
_refine_diff_density_min     -0.181
_refine_ls_extinction_method     none
_refine_ls_extinction_coef     ?
loop_
    _atom_type_symbol
    _atom_type_description
    _atom_type_scat_dispersion_real
    _atom_type_scat_dispersion_imag
    _atom_type_scat_source
    'C' 'C' 0.0033 0.0016
                         'International Tables Vol C Tables 4.2.6.8 and 6.1.1.4'
    'H' 'H' 0.0000 0.0000
                         'International Tables Vol C Tables 4.2.6.8 and 6.1.1.4'
    'N' 'N' 0.0061 0.0033
                         'International Tables Vol C Tables 4.2.6.8 and 6.1.1.4'
    'O' 'O' 0.0106 0.0060
                         'International Tables Vol C Tables 4.2.6.8 and 6.1.1.4'
_computing_data_collection     'SMART (Siemens, 1995)'
_computing_cell_refinement     'SAINT (Siemens, 1995)'
_computing_data_reduction     'SAINT (Siemens, 1995)'
_computing_structure_solution     'SHELXS97 (Sheldrick, 2008)'
_computing_structure_refinement     'SHELXL97 (Sheldrick, 2008)'
_computing_molecular_graphics
;
ORTEPIII (Burnett & Johnson, 1996), ORTEP-3 for Windows (Farrugia,
1997) and
Mercury (Macrae <i>et al.</i>,  2006)
;
_computing_publication_material
                            'WinGX (Farrugia, 1999) and publCIF (Westrip, 2010)'
loop_
    _atom_site_type_symbol
    _atom_site_label
    _atom_site_fract_x
    _atom_site_fract_y
    _atom_site_fract_z
    _atom_site_U_iso_or_equiv
    _atom_site_adp_type
    _atom_site_calc_flag
    _atom_site_refinement_flags
    _atom_site_occupancy
    _atom_site_disorder_assembly
    _atom_site_disorder_group
    C C5 0.4859(3) -0.46661(18) 0.09602(16) 0.0179(3) Uani d . 1 . .
    H H1A 0.6114 -0.4649 0.0558 0.021 Uiso calc R 1 . .
    H H1B 0.5112 -0.4882 0.1782 0.021 Uiso calc R 1 . .
    C C4 0.3776(3) -0.57809(18) 0.06285(17) 0.0213(4) Uani d . 1 . .
    H H2A 0.3781 -0.5684 -0.0206 0.026 Uiso calc R 1 . .
    H H2B 0.4463 -0.6650 0.0942 0.026 Uiso calc R 1 . .
    C C3 0.1690(3) -0.57332(19) 0.10718(17) 0.0220(4) Uani d . 1 . .
    C C2 0.0573(3) -0.43578(19) 0.07628(17) 0.0203(4) Uani d . 1 . .
    H H4A -0.0731 -0.4383 0.1103 0.024 Uiso calc R 1 . .
    H H4B 0.0441 -0.4122 -0.0069 0.024 Uiso calc R 1 . .
    C C1 0.1606(3) -0.32679(18) 0.11917(16) 0.0157(3) Uani d . 1 . .
    H H5 0.0887 -0.2394 0.0889 0.019 Uiso calc R 1 . .
    C C6 0.3720(3) -0.32518(17) 0.06741(15) 0.0154(3) Uani d . 1 . .
    C C19 0.4921(3) -0.22460(17) 0.11200(15) 0.0168(3) Uani d . 1 . .
    H H7A 0.5030 -0.2515 0.1951 0.020 Uiso calc R 1 . .
    H H7B 0.6233 -0.2327 0.0793 0.020 Uiso calc R 1 . .
    C C18 0.4100(3) -0.07590(18) 0.08484(16) 0.0181(4) Uani d . 1 . .
    H H8A 0.4276 -0.0419 0.0030 0.022 Uiso calc R 1 . .
    H H8B 0.2705 -0.0689 0.1019 0.022 Uiso calc R 1 . .
    C C17 0.5083(3) 0.01164(19) 0.15356(16) 0.0217(4) Uani d . 1 . .
    H H9A 0.4320 0.0988 0.1453 0.026 Uiso calc R 1 . .
    H H9B 0.5053 -0.0297 0.2346 0.026 Uiso calc R 1 . .
    C C16 0.7199(3) 0.03345(19) 0.11786(16) 0.0204(4) Uani d . 1 . .
    H H10A 0.7725 0.0862 0.1679 0.024 Uiso calc R 1 . .
    H H10B 0.7985 -0.0529 0.1267 0.024 Uiso calc R 1 . .
    C C14 0.8639(3) 0.05893(18) -0.06562(16) 0.0172(3) Uani d . 1 . .
    H H11 0.9483 -0.0144 -0.0314 0.021 Uiso calc R 1 . .
    C C13 0.8986(3) 0.11417(17) -0.19270(15) 0.0158(3) Uani d . 1 . .
    C C12 0.8646(3) -0.00132(17) -0.25696(15) 0.0166(3) Uani d . 1 . .
    H H13A 0.8760 0.0318 -0.3393 0.020 Uiso calc R 1 . .
    H H13B 0.9680 -0.0739 -0.2363 0.020 Uiso calc R 1 . .
    C C11 0.6682(3) -0.05878(18) -0.23246(16) 0.0185(4) Uani d . 1 . .
    H H14A 0.5636 0.0120 -0.2564 0.022 Uiso calc R 1 . .
    H H14B 0.6535 -0.0900 -0.1500 0.022 Uiso calc R 1 . .
    C C10 0.6486(3) -0.17543(19) -0.29504(16) 0.0211(4) Uani d . 1 . .
    H H15A 0.6386 -0.1407 -0.3773 0.025 Uiso calc R 1 . .
    H H15B 0.7658 -0.2383 -0.2827 0.025 Uiso calc R 1 . .
    C C9 0.4705(3) -0.25019(19) -0.25415(16) 0.0200(4) Uani d . 1 . .
    H H16A 0.3527 -0.1878 -0.2649 0.024 Uiso calc R 1 . .
    H H16B 0.4596 -0.3191 -0.2997 0.024 Uiso calc R 1 . .
    C C7 0.3587(3) -0.27786(17) -0.06275(15) 0.0168(3) Uani d . 1 . .
    H H17 0.2497 -0.2210 -0.0922 0.020 Uiso calc R 1 . .
    C C24 1.1175(3) 0.13759(19) -0.20847(16) 0.0186(4) Uani d . 1 . .
    H H24A 1.1966 0.0552 -0.1758 0.022 Uiso calc R 1 . .
    H H24B 1.1485 0.1584 -0.2903 0.022 Uiso calc R 1 . .
    C C23 1.1716(3) 0.2520(2) -0.15120(18) 0.0228(4) Uani d . 1 . .
    H H19A 1.1577 0.2268 -0.0680 0.027 Uiso calc R 1 . .
    H H19B 1.3070 0.2674 -0.1692 0.027 Uiso calc R 1 . .
    C C22 1.0408(3) 0.37918(19) -0.19363(17) 0.0215(4) Uani d . 1 . .
    C C21 0.8255(3) 0.36185(18) -0.17768(16) 0.0192(4) Uani d . 1 . .
    H H21A 0.7500 0.4456 -0.2108 0.023 Uiso calc R 1 . .
    H H21B 0.7945 0.3424 -0.0958 0.023 Uiso calc R 1 . .
    C C20 0.7648(3) 0.24717(17) -0.23484(15) 0.0161(3) Uani d . 1 . .
    H H22 0.6311 0.2313 -0.2085 0.019 Uiso calc R 1 . .
    C C25 0.0869(4) -0.6775(2) 0.1672(2) 0.0326(5) Uani d . 1 . .
    H H23A 0.1591 -0.7612 0.1848 0.039 Uiso calc R 1 . .
    H H23B -0.0430 -0.6667 0.1917 0.039 Uiso calc R 1 . .
    C C26 0.1524(3) -0.34631(18) 0.25092(15) 0.0177(3) Uani d . 1 . .
    H H24 0.2561 -0.4151 0.2841 0.021 Uiso calc R 1 . .
    C C27 -0.0430(3) -0.3762(2) 0.30981(17) 0.0253(4) Uani d . 1 . .
    H H25A -0.1517 -0.3269 0.2644 0.030 Uiso calc R 1 . .
    H H25B -0.0578 -0.4716 0.3225 0.030 Uiso calc R 1 . .
    C C28 0.0987(3) -0.2278(2) 0.39969(16) 0.0252(4) Uani d . 1 . .
    C C29 -0.0117(5) -0.0934(3) 0.4064(2) 0.0448(7) Uani d . 1 . .
    H H27A -0.0607 -0.0939 0.4837 0.067 Uiso calc R 1 . .
    H H27B -0.1193 -0.0765 0.3540 0.067 Uiso calc R 1 . .
    H H27C 0.0743 -0.0240 0.3858 0.067 Uiso calc R 1 . .
    C C30 0.2597(4) -0.2692(3) 0.4873(2) 0.0409(6) Uani d . 1 . .
    H H28A 0.3296 -0.3527 0.4758 0.061 Uiso calc R 1 . .
    H H28B 0.2036 -0.2803 0.5637 0.061 Uiso calc R 1 . .
    H H28C 0.3482 -0.2009 0.4780 0.061 Uiso calc R 1 . .
    C C31 1.1091(3) 0.4943(2) -0.2410(2) 0.0293(4) Uani d . 1 . .
    H H29A 1.2434 0.4991 -0.2492 0.035 Uiso calc R 1 . .
    H H29B 1.0228 0.5704 -0.2660 0.035 Uiso calc R 1 . .
    C C32 0.7610(3) 0.28862(18) -0.36663(16) 0.0186(4) Uani d . 1 . .
    H H30 0.8924 0.2709 -0.3990 0.022 Uiso calc R 1 . .
    C C33 0.6765(3) 0.4318(2) -0.41643(17) 0.0232(4) Uani d . 1 . .
    H H31A 0.5655 0.4606 -0.3708 0.028 Uiso calc R 1 . .
    H H31B 0.7745 0.4945 -0.4207 0.028 Uiso calc R 1 . .
    C C34 0.5546(3) 0.28908(19) -0.52033(16) 0.0232(4) Uani d . 1 . .
    C C36 0.3332(3) 0.2966(2) -0.5167(2) 0.0309(5) Uani d . 1 . .
    H H33A 0.2833 0.3430 -0.4564 0.046 Uiso calc R 1 . .
    H H33B 0.2935 0.2072 -0.5020 0.046 Uiso calc R 1 . .
    H H33C 0.2825 0.3443 -0.5895 0.046 Uiso calc R 1 . .
    C C35 0.6449(4) 0.2274(2) -0.61933(19) 0.0352(5) Uani d . 1 . .
    H H34A 0.6040 0.1391 -0.6145 0.053 Uiso calc R 1 . .
    H H34B 0.7850 0.2209 -0.6152 0.053 Uiso calc R 1 . .
    H H34C 0.6031 0.2829 -0.6912 0.053 Uiso calc R 1 . .
    N N15 0.7312(2) 0.10360(16) -0.00257(14) 0.0188(3) Uani d . 1 . .
    N N8 0.4889(2) -0.31236(15) -0.13220(13) 0.0183(3) Uani d . 1 . .
    O O1 -0.0310(2) -0.33110(17) 0.41672(13) 0.0323(4) Uani d . 1 . .
    O O2 0.1763(2) -0.22053(14) 0.28513(11) 0.0225(3) Uani d . 1 . .
    O O3 0.6256(2) 0.21281(14) -0.41259(12) 0.0250(3) Uani d . 1 . .
    O O4 0.6178(2) 0.42036(14) -0.52929(12) 0.0261(3) Uani d . 1 . .
loop_
    _atom_site_aniso_label
    _atom_site_aniso_U_11
    _atom_site_aniso_U_22
    _atom_site_aniso_U_33
    _atom_site_aniso_U_12
    _atom_site_aniso_U_13
    _atom_site_aniso_U_23
    C5 0.0147(8) 0.0156(8) 0.0226(9) -0.0016(7) -0.0016(7) -0.0012(7)
    C4 0.0204(9) 0.0150(8) 0.0286(10) -0.0041(7) 0.0015(7) -0.0036(7)
    C3 0.0213(10) 0.0216(9) 0.0257(10) -0.0065(7) -0.0005(8) -0.0081(7)
    C2 0.0145(8) 0.0245(9) 0.0235(9) -0.0059(7) -0.0016(7) -0.0066(7)
    C1 0.0120(8) 0.0160(7) 0.0190(8) -0.0015(6) -0.0016(6) -0.0026(6)
    C6 0.0138(8) 0.0144(8) 0.0181(8) -0.0028(6) -0.0007(6) -0.0023(6)
    C19 0.0152(8) 0.0162(8) 0.0191(8) -0.0026(7) -0.0017(7) -0.0029(7)
    C18 0.0173(9) 0.0176(8) 0.0189(8) -0.0023(7) 0.0006(7) -0.0022(7)
    C17 0.0286(10) 0.0175(9) 0.0202(9) -0.0065(7) 0.0057(8) -0.0050(7)
    C16 0.0259(10) 0.0197(8) 0.0172(8) -0.0076(7) 0.0013(7) -0.0048(7)
    C14 0.0165(9) 0.0162(8) 0.0196(8) -0.0024(7) -0.0028(7) -0.0044(7)
    C13 0.0152(9) 0.0155(8) 0.0177(8) -0.0030(6) 0.0009(7) -0.0049(6)
    C12 0.0167(8) 0.0153(8) 0.0179(8) -0.0023(7) 0.0021(7) -0.0036(6)
    C11 0.0191(9) 0.0166(8) 0.0206(8) -0.0039(7) 0.0023(7) -0.0046(7)
    C10 0.0237(9) 0.0220(9) 0.0198(8) -0.0078(7) 0.0043(7) -0.0075(7)
    C9 0.0239(9) 0.0202(8) 0.0182(8) -0.0075(7) 0.0004(7) -0.0064(7)
    C7 0.0163(9) 0.0141(8) 0.0199(8) -0.0021(7) -0.0027(7) -0.0020(6)
    C24 0.0131(8) 0.0202(9) 0.0230(9) -0.0020(7) 0.0022(7) -0.0052(7)
    C23 0.0162(9) 0.0232(9) 0.0301(10) -0.0050(7) 0.0022(8) -0.0068(8)
    C22 0.0226(10) 0.0216(9) 0.0226(9) -0.0061(8) 0.0028(7) -0.0087(7)
    C21 0.0209(9) 0.0147(8) 0.0223(9) -0.0023(7) 0.0024(7) -0.0046(7)
    C20 0.0145(8) 0.0156(8) 0.0180(8) -0.0030(6) 0.0024(6) -0.0022(6)
    C25 0.0293(11) 0.0237(10) 0.0451(13) -0.0077(8) 0.0085(10) -0.0061(9)
    C26 0.0191(9) 0.0159(8) 0.0176(8) -0.0039(7) -0.0003(7) -0.0008(6)
    C27 0.0243(10) 0.0339(11) 0.0185(9) -0.0090(8) 0.0015(8) -0.0040(8)
    C28 0.0303(11) 0.0298(10) 0.0159(8) -0.0079(8) 0.0021(8) -0.0032(7)
    C29 0.0646(18) 0.0409(13) 0.0276(11) 0.0057(12) 0.0111(11) -0.0115(10)
    C30 0.0420(14) 0.0545(15) 0.0261(11) -0.0148(12) -0.0092(10) 0.0001(10)
    C31 0.0250(10) 0.0236(10) 0.0409(12) -0.0096(8) 0.0057(9) -0.0073(9)
    C32 0.0189(9) 0.0162(8) 0.0205(8) -0.0044(7) 0.0006(7) -0.0015(6)
    C33 0.0249(10) 0.0201(9) 0.0234(9) -0.0025(8) -0.0019(8) -0.0008(7)
    C34 0.0277(10) 0.0212(9) 0.0186(9) -0.0031(8) -0.0005(8) 0.0025(7)
    C36 0.0266(11) 0.0340(11) 0.0306(11) -0.0048(9) -0.0026(9) -0.0005(9)
    C35 0.0470(14) 0.0316(11) 0.0243(10) 0.0027(10) 0.0038(10) -0.0028(9)
    N15 0.0205(8) 0.0176(7) 0.0186(7) -0.0051(6) 0.0020(6) -0.0026(6)
    N8 0.0202(8) 0.0151(7) 0.0209(7) -0.0064(6) 0.0011(6) -0.0044(6)
    O1 0.0334(9) 0.0466(10) 0.0200(7) -0.0171(7) 0.0064(6) -0.0085(7)
    O2 0.0295(8) 0.0223(6) 0.0174(6) -0.0072(6) 0.0051(5) -0.0067(5)
    O3 0.0331(8) 0.0200(6) 0.0213(7) -0.0086(6) -0.0082(6) 0.0024(5)
    O4 0.0322(8) 0.0218(7) 0.0220(7) -0.0065(6) -0.0028(6) 0.0039(5)
_geom_special_details
;
All e.s.d.'s (except the e.s.d. in the dihedral angle between two l.s. planes)
are estimated using the full covariance matrix. The cell e.s.d.'s are taken
into account individually in the estimation of e.s.d.'s in distances, angles
and torsion angles; correlations between e.s.d.'s in cell parameters are only
used when they are defined by crystal symmetry. An approximate (isotropic)
treatment of cell e.s.d.'s is used for estimating e.s.d.'s involving l.s.
planes.
;
loop_
    _geom_bond_atom_site_label_1
    _geom_bond_atom_site_label_2
    _geom_bond_site_symmetry_2
    _geom_bond_distance
    _geom_bond_publ_flag
    C5 C4 . 1.536(3) ?
    C5 C6 . 1.546(2) ?
    C5 H1A . 0.9700 ?
    C5 H1B . 0.9700 ?
    C4 C3 . 1.507(3) ?
    C4 H2A . 0.9700 ?
    C4 H2B . 0.9700 ?
    C3 C25 . 1.327(3) ?
    C3 C2 . 1.509(3) ?
    C2 C1 . 1.547(2) ?
    C2 H4A . 0.9700 ?
    C2 H4B . 0.9700 ?
    C1 C26 . 1.529(2) ?
    C1 C6 . 1.557(2) ?
    C1 H5 . 0.9800 ?
    C6 C7 . 1.523(2) ?
    C6 C19 . 1.554(2) ?
    C19 C18 . 1.535(2) ?
    C19 H7A . 0.9700 ?
    C19 H7B . 0.9700 ?
    C18 C17 . 1.531(3) ?
    C18 H8A . 0.9700 ?
    C18 H8B . 0.9700 ?
    C17 C16 . 1.527(3) ?
    C17 H9A . 0.9700 ?
    C17 H9B . 0.9700 ?
    C16 N15 . 1.468(2) ?
    C16 H10A . 0.9700 ?
    C16 H10B . 0.9700 ?
    C14 N15 . 1.258(2) ?
    C14 C13 . 1.518(2) ?
    C14 H11 . 0.9300 ?
    C13 C24 . 1.547(3) ?
    C13 C12 . 1.554(2) ?
    C13 C20 . 1.560(2) ?
    C12 C11 . 1.525(3) ?
    C12 H13A . 0.9700 ?
    C12 H13B . 0.9700 ?
    C11 C10 . 1.530(2) ?
    C11 H14A . 0.9700 ?
    C11 H14B . 0.9700 ?
    C10 C9 . 1.526(3) ?
    C10 H15A . 0.9700 ?
    C10 H15B . 0.9700 ?
    C9 N8 . 1.462(2) ?
    C9 H16A . 0.9700 ?
    C9 H16B . 0.9700 ?
    C7 N8 . 1.259(2) ?
    C7 H17 . 0.9300 ?
    C24 C23 . 1.535(3) ?
    C24 H24A . 0.9700 ?
    C24 H24B . 0.9700 ?
    C23 C22 . 1.506(3) ?
    C23 H19A . 0.9700 ?
    C23 H19B . 0.9700 ?
    C22 C31 . 1.326(3) ?
    C22 C21 . 1.509(3) ?
    C21 C20 . 1.552(2) ?
    C21 H21A . 0.9700 ?
    C21 H21B . 0.9700 ?
    C20 C32 . 1.532(3) ?
    C20 H22 . 0.9800 ?
    C25 H23A . 0.9300 ?
    C25 H23B . 0.9300 ?
    C26 O2 . 1.439(2) ?
    C26 C27 . 1.523(3) ?
    C26 H24 . 0.9800 ?
    C27 O1 . 1.428(2) ?
    C27 H25A . 0.9700 ?
    C27 H25B . 0.9700 ?
    C28 O2 . 1.427(2) ?
    C28 O1 . 1.430(3) ?
    C28 C29 . 1.505(3) ?
    C28 C30 . 1.511(3) ?
    C29 H27A . 0.9600 ?
    C29 H27B . 0.9600 ?
    C29 H27C . 0.9600 ?
    C30 H28A . 0.9600 ?
    C30 H28B . 0.9600 ?
    C30 H28C . 0.9600 ?
    C31 H29A . 0.9300 ?
    C31 H29B . 0.9300 ?
    C32 O3 . 1.449(2) ?
    C32 C33 . 1.524(3) ?
    C32 H30 . 0.9800 ?
    C33 O4 . 1.433(2) ?
    C33 H31A . 0.9700 ?
    C33 H31B . 0.9700 ?
    C34 O4 . 1.432(2) ?
    C34 O3 . 1.430(2) ?
    C34 C36 . 1.514(3) ?
    C34 C35 . 1.512(3) ?
    C36 H33A . 0.9600 ?
    C36 H33B . 0.9600 ?
    C36 H33C . 0.9600 ?
    C35 H34A . 0.9600 ?
    C35 H34B . 0.9600 ?
    C35 H34C . 0.9600 ?
loop_
    _geom_angle_atom_site_label_1
    _geom_angle_atom_site_label_2
    _geom_angle_atom_site_label_3
    _geom_angle_site_symmetry_1
    _geom_angle_site_symmetry_3
    _geom_angle
    _geom_angle_publ_flag
    C4 C5 C6 . . 113.61(15) ?
    C4 C5 H1A . . 108.8 ?
    C6 C5 H1A . . 108.8 ?
    C4 C5 H1B . . 108.8 ?
    C6 C5 H1B . . 108.8 ?
    H1A C5 H1B . . 107.7 ?
    C3 C4 C5 . . 112.00(16) ?
    C3 C4 H2A . . 109.2 ?
    C5 C4 H2A . . 109.2 ?
    C3 C4 H2B . . 109.2 ?
    C5 C4 H2B . . 109.2 ?
    H2A C4 H2B . . 107.9 ?
    C25 C3 C4 . . 124.92(19) ?
    C25 C3 C2 . . 121.83(19) ?
    C4 C3 C2 . . 113.25(16) ?
    C3 C2 C1 . . 111.92(15) ?
    C3 C2 H4A . . 109.2 ?
    C1 C2 H4A . . 109.2 ?
    C3 C2 H4B . . 109.2 ?
    C1 C2 H4B . . 109.2 ?
    H4A C2 H4B . . 107.9 ?
    C26 C1 C2 . . 110.97(15) ?
    C26 C1 C6 . . 113.77(14) ?
    C2 C1 C6 . . 109.36(14) ?
    C26 C1 H5 . . 107.5 ?
    C2 C1 H5 . . 107.5 ?
    C6 C1 H5 . . 107.5 ?
    C7 C6 C5 . . 110.47(14) ?
    C7 C6 C19 . . 105.98(14) ?
    C5 C6 C19 . . 108.03(14) ?
    C7 C6 C1 . . 108.50(14) ?
    C5 C6 C1 . . 110.72(14) ?
    C19 C6 C1 . . 113.04(14) ?
    C18 C19 C6 . . 116.21(14) ?
    C18 C19 H7A . . 108.2 ?
    C6 C19 H7A . . 108.2 ?
    C18 C19 H7B . . 108.2 ?
    C6 C19 H7B . . 108.2 ?
    H7A C19 H7B . . 107.4 ?
    C17 C18 C19 . . 112.92(15) ?
    C17 C18 H8A . . 109.0 ?
    C19 C18 H8A . . 109.0 ?
    C17 C18 H8B . . 109.0 ?
    C19 C18 H8B . . 109.0 ?
    H8A C18 H8B . . 107.8 ?
    C16 C17 C18 . . 114.97(15) ?
    C16 C17 H9A . . 108.5 ?
    C18 C17 H9A . . 108.5 ?
    C16 C17 H9B . . 108.5 ?
    C18 C17 H9B . . 108.5 ?
    H9A C17 H9B . . 107.5 ?
    N15 C16 C17 . . 110.75(16) ?
    N15 C16 H10A . . 109.5 ?
    C17 C16 H10A . . 109.5 ?
    N15 C16 H10B . . 109.5 ?
    C17 C16 H10B . . 109.5 ?
    H10A C16 H10B . . 108.1 ?
    N15 C14 C13 . . 125.76(16) ?
    N15 C14 H11 . . 117.1 ?
    C13 C14 H11 . . 117.1 ?
    C14 C13 C24 . . 107.37(14) ?
    C14 C13 C12 . . 105.58(14) ?
    C24 C13 C12 . . 107.31(14) ?
    C14 C13 C20 . . 111.65(14) ?
    C24 C13 C20 . . 110.94(14) ?
    C12 C13 C20 . . 113.61(14) ?
    C11 C12 C13 . . 115.48(15) ?
    C11 C12 H13A . . 108.4 ?
    C13 C12 H13A . . 108.4 ?
    C11 C12 H13B . . 108.4 ?
    C13 C12 H13B . . 108.4 ?
    H13A C12 H13B . . 107.5 ?
    C12 C11 C10 . . 112.45(15) ?
    C12 C11 H14A . . 109.1 ?
    C10 C11 H14A . . 109.1 ?
    C12 C11 H14B . . 109.1 ?
    C10 C11 H14B . . 109.1 ?
    H14A C11 H14B . . 107.8 ?
    C9 C10 C11 . . 112.78(16) ?
    C9 C10 H15A . . 109.0 ?
    C11 C10 H15A . . 109.0 ?
    C9 C10 H15B . . 109.0 ?
    C11 C10 H15B . . 109.0 ?
    H15A C10 H15B . . 107.8 ?
    N8 C9 C10 . . 110.21(15) ?
    N8 C9 H16A . . 109.6 ?
    C10 C9 H16A . . 109.6 ?
    N8 C9 H16B . . 109.6 ?
    C10 C9 H16B . . 109.6 ?
    H16A C9 H16B . . 108.1 ?
    N8 C7 C6 . . 122.82(16) ?
    N8 C7 H17 . . 118.6 ?
    C6 C7 H17 . . 118.6 ?
    C23 C24 C13 . . 113.04(15) ?
    C23 C24 H24A . . 109.0 ?
    C13 C24 H24A . . 109.0 ?
    C23 C24 H24B . . 109.0 ?
    C13 C24 H24B . . 109.0 ?
    H24A C24 H24B . . 107.8 ?
    C22 C23 C24 . . 110.26(16) ?
    C22 C23 H19A . . 109.6 ?
    C24 C23 H19A . . 109.6 ?
    C22 C23 H19B . . 109.6 ?
    C24 C23 H19B . . 109.6 ?
    H19A C23 H19B . . 108.1 ?
    C31 C22 C23 . . 122.99(19) ?
    C31 C22 C21 . . 123.65(19) ?
    C23 C22 C21 . . 113.35(16) ?
    C22 C21 C20 . . 112.61(15) ?
    C22 C21 H21A . . 109.1 ?
    C20 C21 H21A . . 109.1 ?
    C22 C21 H21B . . 109.1 ?
    C20 C21 H21B . . 109.1 ?
    H21A C21 H21B . . 107.8 ?
    C32 C20 C21 . . 111.26(15) ?
    C32 C20 C13 . . 113.04(14) ?
    C21 C20 C13 . . 110.28(14) ?
    C32 C20 H22 . . 107.3 ?
    C21 C20 H22 . . 107.3 ?
    C13 C20 H22 . . 107.3 ?
    C3 C25 H23A . . 120.0 ?
    C3 C25 H23B . . 120.0 ?
    H23A C25 H23B . . 120.0 ?
    O2 C26 C27 . . 100.21(15) ?
    O2 C26 C1 . . 109.10(14) ?
    C27 C26 C1 . . 117.03(15) ?
    O2 C26 H24 . . 110.0 ?
    C27 C26 H24 . . 110.0 ?
    C1 C26 H24 . . 110.0 ?
    O1 C27 C26 . . 102.98(16) ?
    O1 C27 H25A . . 111.2 ?
    C26 C27 H25A . . 111.2 ?
    O1 C27 H25B . . 111.2 ?
    C26 C27 H25B . . 111.2 ?
    H25A C27 H25B . . 109.1 ?
    O2 C28 O1 . . 106.40(15) ?
    O2 C28 C29 . . 107.56(17) ?
    O1 C28 C29 . . 110.7(2) ?
    O2 C28 C30 . . 110.74(19) ?
    O1 C28 C30 . . 107.89(18) ?
    C29 C28 C30 . . 113.4(2) ?
    C28 C29 H27A . . 109.5 ?
    C28 C29 H27B . . 109.5 ?
    H27A C29 H27B . . 109.5 ?
    C28 C29 H27C . . 109.5 ?
    H27A C29 H27C . . 109.5 ?
    H27B C29 H27C . . 109.5 ?
    C28 C30 H28A . . 109.5 ?
    C28 C30 H28B . . 109.5 ?
    H28A C30 H28B . . 109.5 ?
    C28 C30 H28C . . 109.5 ?
    H28A C30 H28C . . 109.5 ?
    H28B C30 H28C . . 109.5 ?
    C22 C31 H29A . . 120.0 ?
    C22 C31 H29B . . 120.0 ?
    H29A C31 H29B . . 120.0 ?
    O3 C32 C33 . . 100.30(15) ?
    O3 C32 C20 . . 109.32(15) ?
    C33 C32 C20 . . 117.28(15) ?
    O3 C32 H30 . . 109.8 ?
    C33 C32 H30 . . 109.8 ?
    C20 C32 H30 . . 109.8 ?
    O4 C33 C32 . . 102.53(15) ?
    O4 C33 H31A . . 111.3 ?
    C32 C33 H31A . . 111.3 ?
    O4 C33 H31B . . 111.3 ?
    C32 C33 H31B . . 111.3 ?
    H31A C33 H31B . . 109.2 ?
    O4 C34 O3 . . 106.23(15) ?
    O4 C34 C36 . . 110.57(17) ?
    O3 C34 C36 . . 108.03(16) ?
    O4 C34 C35 . . 108.48(17) ?
    O3 C34 C35 . . 110.33(17) ?
    C36 C34 C35 . . 112.99(19) ?
    C34 C36 H33A . . 109.5 ?
    C34 C36 H33B . . 109.5 ?
    H33A C36 H33B . . 109.5 ?
    C34 C36 H33C . . 109.5 ?
    H33A C36 H33C . . 109.5 ?
    H33B C36 H33C . . 109.5 ?
    C34 C35 H34A . . 109.5 ?
    C34 C35 H34B . . 109.5 ?
    H34A C35 H34B . . 109.5 ?
    C34 C35 H34C . . 109.5 ?
    H34A C35 H34C . . 109.5 ?
    H34B C35 H34C . . 109.5 ?
    C14 N15 C16 . . 117.19(16) ?
    C7 N8 C9 . . 118.06(16) ?
    C27 O1 C28 . . 107.81(15) ?
    C28 O2 C26 . . 107.24(14) ?
    C34 O3 C32 . . 108.65(14) ?
    C34 O4 C33 . . 107.11(14) ?
data_global
_journal_date_recd_electronic     2010-06-10
_journal_date_accepted     2010-06-21
_journal_name_full     'Acta Crystallographica, Section E'
_journal_year     2010
_journal_volume     66
_journal_issue      7
_journal_page_first     o1778
_journal_page_last     o1779
_journal_paper_category     QO
_journal_coeditor_code     DN2578
_publ_contact_author_name     'Margaret A. Brimble'
_publ_contact_author_address
;
Department of Chemistry
Univerisity of Auckland
Private Bag 92019
Auckland
New Zealand
;
_publ_contact_author_email     'm.brimble@auckland.ac.nz'
_publ_contact_author_fax     '+64 9 373 7422'
_publ_contact_author_phone     '+64 9 373 7599 ext 88259'
_publ_section_title
;\
(1<i>R</i>,6<i>R</i>,13<i>R</i>,18<i>R</i>)-(<i>Z</i>,<i>Z</i>)-1,18-\
Bis[(4<i>R</i>)-2,2-dimethyl-1,3-dioxolan-4-yl]-3,16-dimethylene-8,20-\
diazadispiro[5.6.5.6]tetracosa-7,19-diene
;
loop_
    _publ_author_name
    _publ_author_footnote
    _publ_author_address
    'Gu\'eret, St\'ephanie M.' .
;
Department of Chemistry
The University of Auckland
Private Bag 92019
Auckland
New Zealand
;
    'Boyd, Peter D. W.' .
;
Department of Chemistry
The University of Auckland
Private Bag 92019
Auckland
New Zealand
;
    'Brimble, Margaret A.' .
;
Department of Chemistry
The University of Auckland
Private Bag 92019
Auckland
New Zealand
;
