# Supplementary material for: (1R,6R,13R,18R)-(Z,Z)-1,18-Bis[(4R)-2,2-dimethyl-1,3-dioxolan-4-yl]-3,16-dimethyl­ene-8,20-diaza­dispiro­[5.6.5.6]tetra­cosa-7,19-diene
Source: Acta Crystallogr Sect E Struct Rep Online. 2010 Jun 26;66(Pt 7):o1778–9. doi: 10.1107/S1600536810023998 (PMC3006943; doi:10.1107/S1600536810023998)
Supplement: Supplementary file 2 [file e-66-o1778-Isup2.hkl]

# 
# h,k,l, Fc-squared, Fo-squared, sigma(Fo-squared) and status flag 
# 
data_I
_shelx_title ' IMi1_0m in P1' 
_shelx_refln_list_code          4 
_shelx_F_calc_maximum       98.30 
_exptl_crystal_F_000       304.00 
_reflns_d_resolution_high  0.7590 
 
loop_ 
 _symmetry_equiv_pos_as_xyz 
 'x, y, z' 
 
_cell_length_a     6.8710 
_cell_length_b    10.1701 
_cell_length_c    11.7947 
_cell_angle_alpha  79.143 
_cell_angle_beta   88.043 
_cell_angle_gamma  83.855 
 
_shelx_F_squared_multiplier     1.000 
 
loop_ 
 _refln_index_h 
 _refln_index_k 
 _refln_index_l 
 _refln_F_squared_calc 
 _refln_F_squared_meas 
 _refln_F_squared_sigma 
 _refln_observed_status 
   1   0   0       17.01       16.48      1.03 o 
   2   0   0      654.04      681.58     13.03 o 
   3   0   0      158.48      175.99      3.68 o 
   4   0   0      276.83      292.38      6.95 o 
   5   0   0       37.01       36.40      1.27 o 
   6   0   0       97.14       96.16      3.09 o 
   7   0   0       45.14       44.39      2.22 o 
   8   0   0       58.38       57.49      2.98 o 
   9   0   0       28.53       28.76      5.89 o 
  -8   1   0       29.70       32.18      2.47 o 
  -7   1   0      107.03      102.75      3.58 o 
  -6   1   0      165.78      156.64      4.09 o 
  -5   1   0       46.26       42.66      1.83 o 
  -4   1   0      204.35      214.22      4.23 o 
  -3   1   0       94.96      106.14      1.96 o 
  -2   1   0      224.04      226.73      4.62 o 
  -1   1   0     3414.23     3331.76     69.26 o 
   0   1   0      189.92      185.36      6.11 o 
   1   1   0     2482.50     2514.50     54.23 o 
   2   1   0     2281.16     2330.05     59.58 o 
   3   1   0       19.79       19.78      1.80 o 
   4   1   0      505.63      512.30     10.00 o 
   5   1   0       76.49       70.96      2.12 o 
   6   1   0       39.09       33.21      2.26 o 
   7   1   0        7.43       10.49      1.17 o 
   8   1   0        0.87        1.74      1.14 o 
   9   1   0       62.39       71.12      3.47 o 
  -8   2   0       41.42       45.16      3.00 o 
  -7   2   0      110.24       99.63      3.68 o 
  -6   2   0      106.08      101.78      3.22 o 
  -5   2   0      443.98      434.14      9.05 o 
  -4   2   0       68.34       58.51      2.00 o 
  -3   2   0       98.85       99.65      2.39 o 
  -2   2   0      300.98      301.17      5.38 o 
  -1   2   0     1853.59     1736.37     36.59 o 
   0   2   0     1023.28      984.92     31.11 o 
   1   2   0      162.16      160.22      3.70 o 
   2   2   0      394.64      416.39     10.95 o 
   3   2   0      129.33      141.12      4.71 o 
   4   2   0       70.25       68.60      1.88 o 
   5   2   0       10.68        9.15      1.56 o 
   6   2   0       58.07       63.48      2.60 o 
   7   2   0       17.08       13.82      1.31 o 
   8   2   0       24.18       32.18      2.03 o 
   9   2   0       15.58       16.10      1.90 o 
  -8   3   0       52.18       54.85      4.13 o 
  -7   3   0       16.53       20.05      2.37 o 
  -6   3   0       92.10       87.41      3.39 o 
  -5   3   0        9.77        9.16      1.23 o 
  -4   3   0       65.88       62.12      2.24 o 
  -3   3   0      152.11      153.76      3.00 o 
  -2   3   0      281.98      292.57      4.64 o 
  -1   3   0      321.13      326.07      5.85 o 
   0   3   0     1089.19     1089.91     27.58 o 
   1   3   0       23.21       22.54      0.78 o 
   2   3   0     1144.41     1217.49     21.78 o 
   3   3   0      232.99      252.40      5.14 o 
   4   3   0      103.74      105.73      2.32 o 
   5   3   0      201.74      196.17      4.76 o 
   6   3   0       67.41       62.51      2.35 o 
   7   3   0        3.94        3.98      0.96 o 
   8   3   0       25.46       24.18      1.86 o 
  -8   4   0        0.83        0.10      1.53 o 
  -7   4   0       16.36       19.36      2.36 o 
  -6   4   0       58.72       58.79      5.73 o 
  -5   4   0      107.85      106.48      3.78 o 
  -4   4   0      306.72      295.75      5.70 o 
  -3   4   0      200.16      219.93      4.14 o 
  -2   4   0      140.44      148.47      2.76 o 
  -1   4   0      891.77      978.65     12.53 o 
   0   4   0      512.72      521.17      8.13 o 
   1   4   0      523.76      511.76     13.33 o 
   2   4   0       30.27       28.31      1.50 o 
   3   4   0      548.28      569.69     11.76 o 
   4   4   0      263.22      266.37      7.60 o 
   5   4   0      177.22      180.64      5.79 o 
   6   4   0       51.12       54.19      2.26 o 
   7   4   0      100.54      104.62      3.66 o 
   8   4   0       83.16       93.97      3.80 o 
  -7   5   0        3.96        3.21      1.70 o 
  -6   5   0       32.49       26.34      2.58 o 
  -5   5   0       36.48       35.35      2.73 o 
  -4   5   0      153.86      145.51      3.45 o 
  -3   5   0      153.02      161.54      3.29 o 
  -2   5   0      601.61      642.45      8.51 o 
  -1   5   0      198.19      177.76      3.05 o 
   0   5   0       41.22       43.05      0.97 o 
   1   5   0      221.49      213.81      3.51 o 
   2   5   0       57.95       65.61      1.57 o 
   3   5   0      117.71      114.01      3.14 o 
   4   5   0       56.48       54.74      2.62 o 
   5   5   0      675.28      617.39     16.42 o 
   6   5   0       51.37       49.82      3.57 o 
   7   5   0       49.91       58.21      2.70 o 
   8   5   0       45.41       46.39      2.60 o 
  -7   6   0       11.07       12.34      3.22 o 
  -6   6   0       48.73       46.10      3.38 o 
  -5   6   0       36.01       32.94      2.79 o 
  -4   6   0       13.37       14.09      1.34 o 
  -3   6   0       80.39       78.67      1.95 o 
  -2   6   0       49.65       46.07      1.34 o 
  -1   6   0       74.31       82.44      1.55 o 
   0   6   0      175.26      187.16      2.73 o 
   1   6   0      110.55      115.29      2.12 o 
   2   6   0      183.09      190.44      3.88 o 
   3   6   0       23.83       21.99      1.16 o 
   4   6   0      100.09       88.00      3.66 o 
   5   6   0      284.23      292.68     10.27 o 
   6   6   0        2.44        3.44      1.04 o 
   7   6   0       60.29       64.78      3.00 o 
   8   6   0       18.54       21.64      1.89 o 
  -7   7   0       27.44       28.31      3.17 o 
  -6   7   0       54.20       53.77      3.79 o 
  -5   7   0        2.69        2.18      0.88 o 
  -4   7   0       24.52       25.31      1.77 o 
  -3   7   0        3.71        5.59      0.90 o 
  -2   7   0       34.68       39.47      2.04 o 
  -1   7   0       12.12       16.26      0.89 o 
   0   7   0      114.99      111.25      1.92 o 
   1   7   0      146.21      157.75      2.80 o 
   2   7   0        7.14        9.01      1.09 o 
   3   7   0       15.35       14.43      1.14 o 
   4   7   0       93.57       86.08      8.04 o 
   5   7   0       86.18       71.49      4.01 o 
   6   7   0        8.36        5.41      1.28 o 
   7   7   0       29.09       29.15      2.47 o 
   8   7   0       58.08       69.65      3.86 o 
  -6   8   0       32.83       39.84      3.67 o 
  -5   8   0       81.20       83.67      3.58 o 
  -4   8   0        2.20        3.10      0.82 o 
  -3   8   0       65.16       74.40      2.52 o 
  -2   8   0       57.01       54.40      2.45 o 
  -1   8   0      233.15      217.74      3.93 o 
   0   8   0      178.73      161.53      5.73 o 
   1   8   0        1.63        2.48      0.64 o 
   2   8   0       18.04       20.59      1.25 o 
   3   8   0      235.26      216.32      5.21 o 
   4   8   0      124.98      124.92      5.78 o 
   5   8   0       28.08       30.22      2.63 o 
   6   8   0       14.71       15.15      5.67 o 
   7   8   0       13.61       13.76      2.11 o 
  -5   9   0        4.88        6.39      2.37 o 
  -4   9   0       27.10       28.13      1.94 o 
  -3   9   0        7.93        4.70      1.11 o 
  -2   9   0       32.18       32.76      1.74 o 
  -1   9   0       16.24       13.22      1.04 o 
   0   9   0      129.65      122.53      2.90 o 
   1   9   0       51.15       51.18      1.55 o 
   2   9   0       41.87       43.65      1.77 o 
   3   9   0      110.96       98.28      3.28 o 
   4   9   0       14.20       12.55      1.90 o 
   5   9   0        6.35        7.84      1.89 o 
   6   9   0        0.89       -0.23      1.50 o 
   7   9   0       24.99       22.78      4.73 o 
  -5  10   0        1.24        2.83      1.39 o 
  -4  10   0       54.66       62.48      2.80 o 
  -3  10   0      105.41      105.21      3.67 o 
  -2  10   0       18.60       18.74      1.42 o 
  -1  10   0       77.84       71.93      2.26 o 
   0  10   0       24.61       25.80      2.04 o 
   1  10   0       77.31       77.70      3.29 o 
   2  10   0       22.09       23.39      1.97 o 
   3  10   0       64.72       64.52      3.07 o 
   4  10   0       34.25       34.29      7.39 o 
   5  10   0       17.84       22.86      2.84 o 
   6  10   0        1.61        2.46      3.52 o 
  -4  11   0       23.89       28.52      2.03 o 
  -3  11   0       25.94       29.93      2.32 o 
  -2  11   0       68.26       74.72      2.59 o 
  -1  11   0        9.58       12.46      1.23 o 
   0  11   0       44.45       44.77      1.97 o 
   1  11   0       24.40       26.41      2.08 o 
   2  11   0       36.67       32.19      2.35 o 
   3  11   0        1.20        0.38      1.32 o 
   4  11   0       28.60       31.11      3.91 o 
   5  11   0        3.90        4.25      2.07 o 
  -2  12   0        1.90        5.52      1.64 o 
  -1  12   0       79.96       83.57      3.12 o 
   0  12   0       38.18       41.69      2.02 o 
   1  12   0        9.93       11.27      1.90 o 
   2  12   0        1.64       -0.75      1.37 o 
   3  12   0       11.30        9.21      1.89 o 
   4  12   0        3.58        3.65      2.23 o 
   0  13   0       10.25        9.04      1.86 o 
   1  13   0       14.82       13.76      2.11 o 
   2  13   0       23.42       25.76      2.31 o 
  -4 -12   1       40.14       32.60      3.84 o 
  -3 -12   1        5.73        4.34      1.67 o 
  -2 -12   1        0.61       -1.67      2.62 o 
  -1 -12   1        0.87        0.29      1.88 o 
   0 -12   1       21.66       23.12      2.61 o 
   1 -12   1      144.89      163.54      4.06 o 
   2 -12   1        2.12        4.87      1.16 o 
  -5 -11   1        0.39       -0.67      1.78 o 
  -4 -11   1        0.28       -0.94      1.69 o 
  -3 -11   1       25.62       27.65      2.33 o 
  -2 -11   1       21.95       21.89      1.61 o 
  -1 -11   1        7.24        5.42      1.58 o 
   0 -11   1        6.52        6.36      1.23 o 
   1 -11   1       20.09       20.96      1.43 o 
   2 -11   1       25.08       27.08      1.67 o 
   3 -11   1        5.82        6.31      1.67 o 
  -6 -10   1       49.20       52.47      3.93 o 
  -5 -10   1       24.24       26.64      2.83 o 
  -4 -10   1       57.33       54.67      3.83 o 
  -3 -10   1       23.09       15.11      5.27 o 
  -2 -10   1       56.87       53.13      2.51 o 
  -1 -10   1       29.72       30.01      1.96 o 
   0 -10   1       16.33       17.21      1.34 o 
   1 -10   1       17.70       20.65      1.35 o 
   2 -10   1       23.82       25.98      2.37 o 
   3 -10   1       29.72       31.42      1.92 o 
   4 -10   1       33.12       30.35      1.95 o 
  -7  -9   1       27.31       31.08      3.02 o 
  -6  -9   1       12.15        9.71      1.97 o 
  -5  -9   1       23.00       22.92      3.65 o 
  -4  -9   1       32.76       28.37      3.90 o 
  -3  -9   1       46.35       43.37      2.74 o 
  -2  -9   1       57.93       53.48      2.25 o 
  -1  -9   1       19.09       18.24      1.30 o 
   0  -9   1       28.01       30.83      1.46 o 
   1  -9   1      195.25      184.14      3.62 o 
   2  -9   1       22.58       24.20      1.49 o 
   3  -9   1       26.81       27.18      1.79 o 
   4  -9   1       62.84       60.15      2.65 o 
   5  -9   1        4.05        2.98      1.66 o 
  -7  -8   1       30.49       31.75      2.80 o 
  -6  -8   1       45.70       42.21      4.30 o 
  -5  -8   1       16.87       14.20      2.81 o 
  -4  -8   1       89.23       83.17      6.13 o 
  -3  -8   1      235.36      209.80     10.16 o 
  -2  -8   1       34.42       35.56      1.57 o 
  -1  -8   1      148.23      145.73      3.15 o 
   0  -8   1      182.89      153.88      3.28 o 
   1  -8   1       69.53       67.29      1.78 o 
   2  -8   1       36.38       40.34      1.80 o 
   3  -8   1       33.69       25.12      1.59 o 
   4  -8   1        2.61        1.39      0.83 o 
   5  -8   1       17.29       14.39      1.74 o 
   6  -8   1       27.19       38.40      3.59 o 
  -7  -7   1       34.94       34.91      2.56 o 
  -6  -7   1        7.35        3.90      1.89 o 
  -5  -7   1        4.58        4.72      1.84 o 
  -4  -7   1       33.86       33.59      7.17 o 
  -3  -7   1       50.85       45.62      1.75 o 
  -2  -7   1       53.97       48.49      1.62 o 
  -1  -7   1      162.75      158.68      3.25 o 
   0  -7   1       45.57       41.74      1.12 o 
   1  -7   1       52.08       45.75      1.41 o 
   2  -7   1       18.13       17.09      2.10 o 
   3  -7   1       20.48       25.91      1.39 o 
   4  -7   1       15.32       11.97      1.21 o 
   5  -7   1        4.54        4.87      1.39 o 
   6  -7   1        8.63        9.93      2.18 o 
   7  -7   1       26.94       29.33      3.50 o 
  -8  -6   1       54.78       60.65      3.34 o 
  -7  -6   1       11.57       10.20      1.51 o 
  -6  -6   1       43.64       39.22      5.01 o 
  -5  -6   1      105.81       88.86     10.72 o 
  -4  -6   1      100.06       95.48      3.28 o 
  -3  -6   1       30.11       35.29      1.34 o 
  -2  -6   1      152.29      151.99      3.51 o 
  -1  -6   1      205.11      208.16      3.46 o 
   0  -6   1       65.80       65.57      1.28 o 
   1  -6   1      100.50       92.24      1.76 o 
   2  -6   1       49.27       55.54      1.45 o 
   3  -6   1       25.43       19.18      1.13 o 
   4  -6   1       58.95       61.93      3.79 o 
   5  -6   1       27.01       26.36      1.97 o 
   6  -6   1       28.72       27.87      3.68 o 
   7  -6   1       14.14       13.19      4.43 o 
  -8  -5   1       27.78       33.17      2.22 o 
  -7  -5   1       28.15       29.56      3.49 o 
  -6  -5   1        7.31        6.23      1.35 o 
  -5  -5   1        3.36        3.63      1.04 o 
  -4  -5   1       28.17       30.18      1.61 o 
  -3  -5   1       18.84       18.65      1.71 o 
  -2  -5   1      518.07      515.22      9.98 o 
  -1  -5   1      212.96      210.83      3.63 o 
   0  -5   1      265.34      280.46      3.95 o 
   1  -5   1      345.09      373.62      4.93 o 
   2  -5   1        2.12        2.68      0.48 o 
   3  -5   1        2.71        1.75      0.54 o 
   4  -5   1       77.34       82.78      4.01 o 
   5  -5   1       97.08       98.53      4.39 o 
   6  -5   1       66.41       60.77      3.64 o 
   7  -5   1      100.94      100.79      4.91 o 
  -8  -4   1       31.62       38.53      2.07 o 
  -7  -4   1       72.14       76.37      3.88 o 
  -6  -4   1      206.45      209.23      7.58 o 
  -5  -4   1      263.27      248.15      7.34 o 
  -4  -4   1      185.10      178.68      5.46 o 
  -3  -4   1      114.12      118.78      2.72 o 
  -2  -4   1      176.79      182.14      4.28 o 
  -1  -4   1      402.50      380.46      6.90 o 
   0  -4   1      154.10      140.08      2.49 o 
   1  -4   1     1120.29     1190.50     18.07 o 
   2  -4   1      509.15      547.18      7.65 o 
   3  -4   1      102.12       77.29      2.05 o 
   4  -4   1       72.78       74.16      2.30 o 
   5  -4   1       11.90       13.49      1.99 o 
   6  -4   1        1.87        0.90      1.30 o 
   7  -4   1       12.25       12.56      2.08 o 
   8  -4   1       47.53       44.07      3.50 o 
  -8  -3   1       68.90       74.50      2.97 o 
  -7  -3   1       82.49       83.01      4.00 o 
  -6  -3   1      102.15       93.19      3.55 o 
  -5  -3   1       59.02       60.08      3.20 o 
  -4  -3   1      224.55      241.30      5.12 o 
  -3  -3   1       21.63       22.62      0.97 o 
  -2  -3   1      386.33      390.67      9.11 o 
  -1  -3   1      249.39      238.61      5.44 o 
   0  -3   1       38.61       40.09      1.63 o 
   1  -3   1      999.66     1060.16     18.03 o 
   2  -3   1     2427.36     2542.51     38.80 o 
   3  -3   1      136.37      127.16      2.86 o 
   4  -3   1      133.18      130.41      2.92 o 
   5  -3   1       51.46       55.68      2.63 o 
   6  -3   1      157.26      156.80      5.57 o 
   7  -3   1       17.19       14.44      2.60 o 
   8  -3   1        3.78        3.52      2.62 o 
  -8  -2   1        7.34        7.81      1.17 o 
  -7  -2   1        4.67        2.95      1.21 o 
  -6  -2   1       29.44       39.32      1.88 o 
  -5  -2   1       59.02       58.86      2.92 o 
  -4  -2   1      206.51      215.16      6.33 o 
  -3  -2   1      371.66      405.50      7.85 o 
  -2  -2   1      817.98      857.57     18.58 o 
  -1  -2   1       15.56       14.12      0.86 o 
   0  -2   1     2109.83     1897.55    134.05 o 
   1  -2   1     1482.25     1420.15     35.77 o 
   2  -2   1      167.03      164.93      3.02 o 
   3  -2   1       72.65       77.75      1.79 o 
   4  -2   1      251.93      247.57      5.52 o 
   5  -2   1      116.50      120.52      3.45 o 
   6  -2   1       53.50       50.47      2.49 o 
   7  -2   1       25.72       24.47      2.24 o 
   8  -2   1       26.35       28.60      4.63 o 
  -9  -1   1       54.10       64.29      7.74 o 
  -8  -1   1       29.20       29.91      1.75 o 
  -7  -1   1       18.57       22.55      1.84 o 
  -6  -1   1        8.18        8.69      1.12 o 
  -5  -1   1      114.58      102.69      4.06 o 
  -4  -1   1      368.36      415.23     11.03 o 
  -3  -1   1      954.61     1028.09     21.98 o 
  -2  -1   1      111.93      113.35      3.04 o 
  -1  -1   1     3675.89     3593.86     88.88 o 
   0  -1   1      822.15      775.47     24.58 o 
   1  -1   1     9663.33     7927.00    365.82 o 
   2  -1   1       42.06       38.43      1.09 o 
   3  -1   1       58.37       59.28      1.51 o 
   4  -1   1       69.45       57.52      1.70 o 
   5  -1   1      186.68      179.77      4.40 o 
   6  -1   1       25.18       20.98      1.64 o 
   7  -1   1       80.87       73.18      4.01 o 
   8  -1   1       12.85       15.32      2.24 o 
  -8   0   1       13.60       16.23      1.51 o 
  -7   0   1       14.75       14.60      1.31 o 
  -6   0   1      121.81      112.74      3.70 o 
  -5   0   1      338.85      327.83      6.87 o 
  -4   0   1      156.81      169.70      4.36 o 
  -3   0   1     1866.23     1990.18     42.92 o 
  -2   0   1     1593.54     1558.90     33.51 o 
  -1   0   1     1384.86     1384.14     43.28 o 
   0   0   1      418.22      399.51     10.39 o 
   1   0   1     2400.51     2129.80    165.47 o 
   2   0   1       12.85       14.47      0.75 o 
   3   0   1     1482.80     1546.89     24.15 o 
   4   0   1       62.05       59.17      1.64 o 
   5   0   1       37.68       36.27      1.66 o 
   6   0   1      176.99      164.36      4.69 o 
   7   0   1       20.12       22.26      1.91 o 
   8   0   1       23.41       24.91      2.71 o 
  -8   1   1       29.60       26.97      2.02 o 
  -7   1   1       21.69       17.01      1.51 o 
  -6   1   1       24.59       21.71      1.36 o 
  -5   1   1      127.81      112.85      2.97 o 
  -4   1   1      630.67      641.84     10.20 o 
  -3   1   1       45.31       44.42      1.29 o 
  -2   1   1      581.23      557.35     14.47 o 
  -1   1   1     4150.29     4213.62    102.37 o 
   0   1   1     3014.91     3043.34     77.58 o 
   1   1   1      662.48      676.92     14.95 o 
   2   1   1      401.48      390.08      8.56 o 
   3   1   1      696.29      742.17     12.88 o 
   4   1   1      151.18      165.71      3.35 o 
   5   1   1      132.01      127.90      3.32 o 
   6   1   1       68.07       62.69      2.56 o 
   7   1   1      192.06      201.47      6.18 o 
   8   1   1       11.13       12.68      1.70 o 
   9   1   1       21.58       27.52      3.20 o 
  -8   2   1       33.75       32.58      2.34 o 
  -7   2   1      140.02      139.61      4.44 o 
  -6   2   1       69.16       65.22      2.67 o 
  -5   2   1       96.04       91.74      2.77 o 
  -4   2   1       78.82       70.51      1.91 o 
  -3   2   1       15.79       18.24      0.74 o 
  -2   2   1        3.25        3.94      0.44 o 
  -1   2   1     2378.26     2518.11     46.31 o 
   0   2   1     1220.75     1259.67     32.26 o 
   1   2   1      663.56      720.61     11.90 o 
   2   2   1       60.95       64.88      1.63 o 
   3   2   1      275.35      303.66      6.84 o 
   4   2   1      288.10      287.80      5.36 o 
   5   2   1       14.15       11.06      0.92 o 
   6   2   1      104.48      102.17      3.26 o 
   7   2   1       72.63       65.93      3.70 o 
   8   2   1       21.05       24.02      2.05 o 
   9   2   1       32.91       29.84      3.11 o 
  -8   3   1       40.50       37.71      2.66 o 
  -7   3   1       19.88       20.35      1.94 o 
  -6   3   1        2.38        3.25      1.15 o 
  -5   3   1      471.74      435.99      9.17 o 
  -4   3   1      187.00      201.36      8.68 o 
  -3   3   1       38.51       39.55      1.06 o 
  -2   3   1      293.54      321.69      5.38 o 
  -1   3   1       69.52       66.18      1.60 o 
   0   3   1     1230.82     1239.41     24.10 o 
   1   3   1        1.45        0.80      0.35 o 
   2   3   1      281.03      302.10      5.90 o 
   3   3   1      162.21      178.72      3.89 o 
   4   3   1       56.40       57.41      1.97 o 
   5   3   1      261.70      256.58      6.27 o 
   6   3   1       14.31       16.30      1.40 o 
   7   3   1        7.30        5.79      1.25 o 
   8   3   1       24.92       25.53      4.03 o 
  -8   4   1        4.35        5.20      1.86 o 
  -7   4   1        9.78        7.81      1.78 o 
  -6   4   1       24.01       21.96      1.95 o 
  -5   4   1      496.18      482.16     11.20 o 
  -4   4   1      109.78      100.33      3.85 o 
  -3   4   1      201.12      203.50      3.82 o 
  -2   4   1      936.06      960.57     14.11 o 
  -1   4   1      455.14      494.85      7.00 o 
   0   4   1      127.02      129.13      2.05 o 
   1   4   1     1114.58     1135.63     17.75 o 
   2   4   1      239.78      252.05      4.47 o 
   3   4   1      134.22      140.54      3.71 o 
   4   4   1       11.49        8.65      0.91 o 
   5   4   1      302.57      315.13      7.56 o 
   6   4   1       34.73       32.95      1.88 o 
   7   4   1        4.23        2.84      1.18 o 
   8   4   1       17.73       17.86      1.84 o 
  -7   5   1        0.94        0.43      1.39 o 
  -6   5   1        5.37        4.31      1.43 o 
  -5   5   1       84.67       83.42      3.40 o 
  -4   5   1       77.19       72.75      2.45 o 
  -3   5   1      159.96      152.05      2.89 o 
  -2   5   1       43.78       56.07      1.28 o 
  -1   5   1      430.57      438.40      5.39 o 
   0   5   1       98.38      101.25      1.56 o 
   1   5   1      338.08      381.58      5.48 o 
   2   5   1      312.08      341.98      5.23 o 
   3   5   1      480.93      509.22      8.57 o 
   4   5   1      527.77      527.09     11.83 o 
   5   5   1      193.50      189.88      5.13 o 
   6   5   1       48.50       50.24      2.45 o 
   7   5   1       27.08       32.56      2.19 o 
   8   5   1       31.71       38.19      2.73 o 
  -7   6   1        4.75        5.68      1.99 o 
  -6   6   1       94.50       96.26      4.03 o 
  -5   6   1       35.18       34.40      2.37 o 
  -4   6   1        2.96        2.28      0.79 o 
  -3   6   1        6.40        8.12      1.00 o 
  -2   6   1       43.44       40.79      1.17 o 
  -1   6   1       33.69       38.09      0.95 o 
   0   6   1      114.19      120.16      1.80 o 
   1   6   1       10.84       13.11      0.67 o 
   2   6   1      233.59      251.83      4.11 o 
   3   6   1      198.50      195.62      4.10 o 
   4   6   1      124.19      115.25      3.62 o 
   5   6   1      146.51      139.77      4.68 o 
   6   6   1        0.00        0.19      0.91 o 
   7   6   1       39.96       46.33      2.62 o 
   8   6   1       24.98       26.69      2.42 o 
  -7   7   1       15.41       15.86      2.76 o 
  -6   7   1        6.53        7.54      2.08 o 
  -5   7   1      103.26      100.43      4.16 o 
  -4   7   1        7.70        7.85      1.28 o 
  -3   7   1       28.36       28.14      1.37 o 
  -2   7   1       35.80       35.79      1.20 o 
  -1   7   1      205.03      229.89      3.42 o 
   0   7   1      299.33      296.14      3.89 o 
   1   7   1      191.51      191.69      2.95 o 
   2   7   1        5.49        5.74      0.72 o 
   3   7   1      114.60      114.29      2.90 o 
   4   7   1      122.89      121.70      4.71 o 
   5   7   1       24.34       26.27      2.04 o 
   6   7   1       15.10       16.96      1.76 o 
   7   7   1       10.80       11.48      1.62 o 
   8   7   1       33.71       32.52      3.18 o 
  -6   8   1       75.12       76.64      6.80 o 
  -5   8   1       20.29       22.14      2.07 o 
  -4   8   1        6.36        4.65      1.74 o 
  -3   8   1       27.50       23.79      1.37 o 
  -2   8   1        0.53        0.37      0.77 o 
  -1   8   1       51.80       46.88      1.48 o 
   0   8   1      291.83      286.71      7.72 o 
   1   8   1      644.14      603.60      8.69 o 
   2   8   1       44.86       41.57      1.59 o 
   3   8   1      183.41      172.22      4.02 o 
   4   8   1      269.45      238.88      7.28 o 
   5   8   1       64.67       62.15      3.21 o 
   6   8   1       18.89       15.41      1.84 o 
   7   8   1       28.29       31.09      2.55 o 
  -5   9   1       42.32       43.01      4.65 o 
  -4   9   1       28.80       34.15      2.04 o 
  -3   9   1       26.47       25.38      1.61 o 
  -2   9   1      134.00      128.87      3.17 o 
  -1   9   1       65.79       68.20      2.04 o 
   0   9   1      439.75      422.29      6.78 o 
   1   9   1       20.41       22.25      1.16 o 
   2   9   1      159.24      150.93      3.41 o 
   3   9   1      249.21      236.68      6.11 o 
   4   9   1        4.70        4.43      1.39 o 
   5   9   1       32.53       36.36      2.62 o 
   6   9   1       17.04       23.00      2.27 o 
   7   9   1       10.86       15.52      5.08 o 
  -5  10   1       52.60       58.22      4.79 o 
  -4  10   1       50.58       55.83      4.60 o 
  -3  10   1       40.29       42.48      2.89 o 
  -2  10   1       41.24       46.36      1.89 o 
  -1  10   1       17.19       18.79      1.30 o 
   0  10   1       15.88       14.12      1.55 o 
   1  10   1       13.35       16.60      1.17 o 
   2  10   1        3.83        4.32      1.02 o 
   3  10   1       25.29       24.96      1.89 o 
   4  10   1        4.21        2.95      1.10 o 
   5  10   1       17.57       13.65      2.43 o 
   6  10   1        0.75        3.36      1.71 o 
  -4  11   1       18.03       19.73      2.22 o 
  -3  11   1       54.36       57.57      3.94 o 
  -2  11   1       22.90       23.83      1.56 o 
  -1  11   1       13.37       12.05      2.09 o 
   0  11   1       23.45       22.76      1.57 o 
   1  11   1       13.25       15.10      1.65 o 
   2  11   1       26.31       27.13      1.79 o 
   3  11   1        5.82        6.00      1.26 o 
   4  11   1       10.39        7.50      1.66 o 
   5  11   1        0.87        1.45      3.85 o 
  -3  12   1        3.65        2.63      1.77 o 
  -2  12   1        7.20        8.23      3.42 o 
  -1  12   1       11.48        9.91      1.30 o 
   0  12   1       21.07       21.22      1.60 o 
   1  12   1       11.17       11.41      1.66 o 
   2  12   1        0.67        1.61      1.26 o 
   3  12   1        0.73        2.48      1.35 o 
   4  12   1        3.33        4.91      1.37 o 
   0  13   1       32.21       36.13      3.75 o 
   1  13   1        5.89        8.24      1.80 o 
   2  13   1        2.23        4.10      2.80 o 
  -3 -12   2        3.05        1.63      1.61 o 
  -2 -12   2       39.80       39.07      6.15 o 
  -1 -12   2        4.44        2.29      1.67 o 
   0 -12   2        6.24        6.52      1.75 o 
   1 -12   2       28.29       28.88      2.69 o 
   2 -12   2       19.03       17.56      1.67 o 
  -5 -11   2       39.08       37.51      3.60 o 
  -4 -11   2        3.28        3.46      2.79 o 
  -3 -11   2       68.86       68.75      3.90 o 
  -2 -11   2        0.03        0.19      1.38 o 
  -1 -11   2       22.04       25.30      2.25 o 
   0 -11   2       12.73       10.07      1.33 o 
   1 -11   2        1.86        1.92      0.99 o 
   2 -11   2       60.36       60.39      2.47 o 
   3 -11   2        2.67        3.11      1.24 o 
  -6 -10   2        2.32       -0.16      1.63 o 
  -5 -10   2        0.48        0.29      2.15 o 
  -4 -10   2       13.96       11.35      3.10 o 
  -3 -10   2       41.90       45.40      6.23 o 
  -2 -10   2       31.48       28.72      1.92 o 
  -1 -10   2      107.41      102.52      3.99 o 
   0 -10   2       81.07       75.75      2.58 o 
   1 -10   2        5.77        6.06      1.05 o 
   2 -10   2       18.94       20.18      1.46 o 
   3 -10   2        5.18        5.06      1.18 o 
   4 -10   2        9.14       12.86      1.52 o 
  -6  -9   2       28.52       36.69      4.44 o 
  -5  -9   2        2.94        1.65      2.03 o 
  -4  -9   2       52.58       46.90      4.83 o 
  -3  -9   2      180.79      166.48      5.26 o 
  -2  -9   2       50.23       48.88      3.01 o 
  -1  -9   2        2.86        2.12      0.97 o 
   0  -9   2      199.35      193.84      4.52 o 
   1  -9   2       64.04       66.29      3.02 o 
   2  -9   2       16.42       17.19      1.52 o 
   3  -9   2      108.62      125.81      3.93 o 
   4  -9   2       30.01       25.28      1.77 o 
   5  -9   2        0.92        0.19      1.04 o 
  -7  -8   2        9.80       11.81      2.92 o 
  -6  -8   2        2.70        0.52      1.79 o 
  -5  -8   2       18.81       14.74      2.81 o 
  -4  -8   2      232.90      210.19      8.18 o 
  -3  -8   2      114.59      105.09      5.04 o 
  -2  -8   2       69.38       72.17      2.22 o 
  -1  -8   2       89.59       86.41      2.37 o 
   0  -8   2      236.32      222.58      4.20 o 
   1  -8   2       99.34       91.88      2.12 o 
   2  -8   2       29.17       31.46      1.41 o 
   3  -8   2       13.82       12.77      1.21 o 
   4  -8   2       43.50       41.19      1.83 o 
   5  -8   2       21.67       25.27      1.86 o 
   6  -8   2       16.78       18.55      2.54 o 
  -7  -7   2       22.16       25.44      3.25 o 
  -6  -7   2       11.09        7.87      2.15 o 
  -5  -7   2       17.52       14.05      1.76 o 
  -4  -7   2       28.78       25.48      2.21 o 
  -3  -7   2       57.91       54.45      2.29 o 
  -2  -7   2       71.05       63.16      2.11 o 
  -1  -7   2       71.11       74.75      1.88 o 
   0  -7   2      219.72      209.72      4.32 o 
   1  -7   2       50.46       54.52      1.52 o 
   2  -7   2       80.05       73.63      1.87 o 
   3  -7   2        2.00        1.09      0.66 o 
   4  -7   2       21.80       18.22      1.23 o 
   5  -7   2        3.13        0.47      0.98 o 
   6  -7   2        1.38        4.68      1.99 o 
  -8  -6   2       17.42       19.10      1.85 o 
  -7  -6   2        8.36        8.35      2.03 o 
  -6  -6   2        9.54        9.76      1.99 o 
  -5  -6   2       36.75       32.55      2.22 o 
  -4  -6   2      254.39      219.44     10.97 o 
  -3  -6   2       22.38       18.03      1.60 o 
  -2  -6   2       28.46       27.03      1.47 o 
  -1  -6   2       50.28       52.62      1.47 o 
   0  -6   2      145.14      141.43      2.50 o 
   1  -6   2        8.11        6.83      0.60 o 
   2  -6   2        1.56        0.93      0.48 o 
   3  -6   2        6.41        9.27      0.92 o 
   4  -6   2        8.04       10.28      1.06 o 
   5  -6   2       16.56       17.47      1.97 o 
   6  -6   2       19.23       20.98      2.62 o 
   7  -6   2       24.92       22.61      5.04 o 
  -8  -5   2        5.77        5.61      1.83 o 
  -7  -5   2        0.77        1.72      1.39 o 
  -6  -5   2       31.00       28.53      2.63 o 
  -5  -5   2       44.86       42.91      2.87 o 
  -4  -5   2      252.11      244.12      6.43 o 
  -3  -5   2       16.93       18.64      1.62 o 
  -2  -5   2      241.05      241.81      5.53 o 
  -1  -5   2       18.84       19.78      1.07 o 
   0  -5   2       44.34       48.81      1.17 o 
   1  -5   2       43.93       42.66      1.08 o 
   2  -5   2      243.18      257.30      3.64 o 
   3  -5   2       68.17       64.72      1.86 o 
   4  -5   2      121.33      107.40      3.58 o 
   5  -5   2       14.94       14.22      1.16 o 
   6  -5   2        5.37        4.07      1.76 o 
   7  -5   2       27.30       31.08      3.08 o 
  -8  -4   2       57.77       66.98      4.39 o 
  -7  -4   2       62.73       64.46      3.36 o 
  -6  -4   2       48.05       41.06      3.53 o 
  -5  -4   2       37.15       34.76      2.28 o 
  -4  -4   2       67.75       65.09      2.36 o 
  -3  -4   2       74.83       78.06      1.94 o 
  -2  -4   2      233.37      209.63      9.54 o 
  -1  -4   2       48.03       50.30      1.63 o 
   0  -4   2      324.22      323.80      4.95 o 
   1  -4   2      353.49      380.26      4.91 o 
   2  -4   2      582.31      654.39      9.04 o 
   3  -4   2      186.44      210.33      4.34 o 
   4  -4   2      220.76      201.86      4.75 o 
   5  -4   2      144.33      138.20      4.62 o 
   6  -4   2       32.97       33.06      2.76 o 
   7  -4   2       48.46       48.93      3.46 o 
   8  -4   2        4.89        3.58      1.96 o 
  -8  -3   2       20.47       11.45      3.50 o 
  -7  -3   2       62.36       74.69      6.75 o 
  -6  -3   2      103.45       95.50      3.49 o 
  -5  -3   2       84.85       76.32      3.17 o 
  -4  -3   2       45.17       44.44      1.64 o 
  -3  -3   2      420.05      438.30      8.45 o 
  -2  -3   2       11.57       12.55      0.85 o 
  -1  -3   2      146.64      141.62      3.13 o 
   0  -3   2      139.46      131.94      3.61 o 
   1  -3   2     1084.25     1174.57     18.71 o 
   2  -3   2      142.06      155.16      2.89 o 
   3  -3   2      270.77      269.32      5.12 o 
   4  -3   2      132.64      122.41      3.16 o 
   5  -3   2      179.03      182.96      7.78 o 
   6  -3   2       23.57       21.71      1.99 o 
   7  -3   2        3.75        3.68      1.65 o 
   8  -3   2       15.37       15.28      2.44 o 
  -8  -2   2       17.75       14.83      4.03 o 
  -7  -2   2       61.02       55.24      5.79 o 
  -6  -2   2        7.21       10.65      1.70 o 
  -5  -2   2       27.93       22.67      1.90 o 
  -4  -2   2        8.21        9.02      1.79 o 
  -3  -2   2      605.42      668.17     12.95 o 
  -2  -2   2       69.73       78.59      1.55 o 
  -1  -2   2      635.31      635.93     12.05 o 
   0  -2   2      707.79      659.84     17.03 o 
   1  -2   2      583.34      574.19     10.17 o 
   2  -2   2      421.83      432.48     12.05 o 
   3  -2   2       39.23       35.50      1.34 o 
   4  -2   2       96.51       93.59      2.42 o 
   5  -2   2      259.76      239.88      6.40 o 
   6  -2   2        9.32       11.13      1.50 o 
   7  -2   2       82.38       75.94      3.82 o 
   8  -2   2       12.66       10.98      2.05 o 
  -8  -1   2       78.43       72.09      7.29 o 
  -7  -1   2       13.88       11.47      2.35 o 
  -6  -1   2       90.64       88.31      6.09 o 
  -5  -1   2       79.25       89.80      3.73 o 
  -4  -1   2      704.42      755.82     18.94 o 
  -3  -1   2      117.36      117.69      3.91 o 
  -2  -1   2      235.56      240.37      5.53 o 
  -1  -1   2      757.52      729.50     15.45 o 
   0  -1   2      400.66      376.36      7.65 o 
   1  -1   2      983.70      938.37     20.13 o 
   2  -1   2      500.46      499.75      9.50 o 
   3  -1   2      208.72      211.28      4.38 o 
   4  -1   2       88.56       87.12      4.07 o 
   5  -1   2       21.33       22.39      1.61 o 
   6  -1   2      174.16      158.39      4.82 o 
   7  -1   2       69.45       69.59      3.48 o 
   8  -1   2       11.34       11.62      1.98 o 
  -8   0   2       47.06       56.80      2.43 o 
  -7   0   2        5.98        6.79      1.30 o 
  -6   0   2       60.29       60.42      3.14 o 
  -5   0   2       43.55       47.40      3.33 o 
  -4   0   2       41.06       37.14      2.09 o 
  -3   0   2     1948.84     2088.99     43.73 o 
  -2   0   2      171.61      169.28      4.79 o 
  -1   0   2     3171.03     3157.98     74.63 o 
   0   0   2       69.34       58.99      1.53 o 
   1   0   2     2013.51     1950.64     41.18 o 
   2   0   2      513.20      532.67      9.10 o 
   3   0   2      202.47      210.00      5.09 o 
   4   0   2       92.05       86.65      2.40 o 
   5   0   2       36.08       40.47      1.99 o 
   6   0   2       69.31       68.94      2.82 o 
   7   0   2       20.86       20.19      1.95 o 
   8   0   2        9.38        8.18      1.70 o 
  -8   1   2       39.36       47.30      3.63 o 
  -7   1   2       40.07       43.61      2.17 o 
  -6   1   2       26.65       28.22      1.56 o 
  -5   1   2        1.91        1.15      0.62 o 
  -4   1   2       15.98       14.25      0.74 o 
  -3   1   2      550.70      571.01      9.46 o 
  -2   1   2        2.18        2.44      0.35 o 
  -1   1   2     1895.77     1947.17     35.94 o 
   0   1   2      290.13      287.58      9.88 o 
   1   1   2     1962.83     2021.81     35.26 o 
   2   1   2      149.88      163.61      3.11 o 
   3   1   2       97.35      110.27      2.66 o 
   4   1   2      122.51      129.89      3.16 o 
   5   1   2       13.41       12.60      1.21 o 
   6   1   2       51.73       54.15      2.49 o 
   7   1   2       41.42       38.10      2.44 o 
   8   1   2        0.04        2.10      1.32 o 
   9   1   2        1.14        0.57      2.89 o 
  -8   2   2       23.24       23.85      2.06 o 
  -7   2   2       32.49       35.94      2.47 o 
  -6   2   2      114.31      110.49      3.56 o 
  -5   2   2       11.61       10.31      1.08 o 
  -4   2   2      634.74      591.57      9.05 o 
  -3   2   2       59.02       59.47      1.36 o 
  -2   2   2       54.27       57.46      1.46 o 
  -1   2   2       25.99       26.71      1.34 o 
   0   2   2      771.93      802.74     16.13 o 
   1   2   2      165.11      157.46      4.73 o 
   2   2   2       49.03       47.65      1.61 o 
   3   2   2      578.21      645.29     11.17 o 
   4   2   2       51.07       56.46      1.61 o 
   5   2   2       27.24       33.81      1.75 o 
   6   2   2       73.68       60.68      2.59 o 
   7   2   2        1.60       -0.05      1.02 o 
   8   2   2        9.90       14.01      1.87 o 
   9   2   2       49.29       50.31      7.04 o 
  -8   3   2       49.04       54.23      2.97 o 
  -7   3   2       22.11       22.68      2.00 o 
  -6   3   2       61.41       62.54      2.79 o 
  -5   3   2       78.72       76.99      2.99 o 
  -4   3   2      327.50      319.44      6.25 o 
  -3   3   2       99.33      101.41      2.43 o 
  -2   3   2      499.64      540.88      8.61 o 
  -1   3   2      178.79      192.05      3.58 o 
   0   3   2       30.80       29.43      1.10 o 
   1   3   2      395.58      399.41      6.68 o 
   2   3   2     1599.52     1704.60     29.20 o 
   3   3   2      113.25      117.26      2.80 o 
   4   3   2       48.55       46.64      1.62 o 
   5   3   2       77.75       78.91      4.01 o 
   6   3   2      234.94      220.76      6.53 o 
   7   3   2        4.85        6.11      1.31 o 
   8   3   2       13.58       15.72      1.92 o 
  -8   4   2       54.12       56.74      3.25 o 
  -7   4   2       74.64       75.16      4.68 o 
  -6   4   2        4.52        3.40      1.27 o 
  -5   4   2      149.88      141.16      4.42 o 
  -4   4   2      286.92      279.00      6.95 o 
  -3   4   2        0.37        0.87      0.50 o 
  -2   4   2      406.16      409.74      6.76 o 
  -1   4   2      465.69      497.23      7.39 o 
   0   4   2      130.71      131.80      1.91 o 
   1   4   2     1548.20     1654.48     21.55 o 
   2   4   2      160.90      184.84      3.19 o 
   3   4   2      404.63      408.81      7.86 o 
   4   4   2     1098.81     1115.71     23.65 o 
   5   4   2      220.10      197.80      5.31 o 
   6   4   2       21.22       21.70      1.81 o 
   7   4   2       15.58       16.99      1.80 o 
   8   4   2       41.64       44.63      2.81 o 
  -7   5   2       23.08       23.69      2.25 o 
  -6   5   2      200.33      177.88      5.55 o 
  -5   5   2      141.36      134.45      4.43 o 
  -4   5   2       16.07       14.58      1.65 o 
  -3   5   2      138.41      129.27      3.01 o 
  -2   5   2      220.91      197.85      3.38 o 
  -1   5   2      142.69      151.20      2.33 o 
   0   5   2      384.69      412.73      4.63 o 
   1   5   2      149.50      164.53      2.48 o 
   2   5   2      658.95      676.81     11.58 o 
   3   5   2       49.92       59.52      1.84 o 
   4   5   2       48.39       39.72      1.92 o 
   5   5   2       58.63       59.92      2.50 o 
   6   5   2       59.09       61.02      2.92 o 
   7   5   2        9.37        9.49      1.65 o 
   8   5   2       17.24       19.58      2.08 o 
  -7   6   2       14.13       11.45      2.02 o 
  -6   6   2       11.90       10.50      1.76 o 
  -5   6   2       11.11       10.25      1.67 o 
  -4   6   2       98.63       93.82      2.82 o 
  -3   6   2       53.02       54.07      2.04 o 
  -2   6   2      110.42      115.25      2.24 o 
  -1   6   2       99.91       95.18      1.93 o 
   0   6   2      368.00      393.15      4.51 o 
   1   6   2       87.92       92.30      1.61 o 
   2   6   2      572.35      594.80      9.27 o 
   3   6   2       13.77       11.31      1.05 o 
   4   6   2      519.63      516.72     11.92 o 
   5   6   2       45.88       49.64      2.57 o 
   6   6   2       36.20       37.31      2.43 o 
   7   6   2       24.64       25.32      2.28 o 
   8   6   2       52.96       62.11      3.50 o 
  -7   7   2        6.32        6.92      1.98 o 
  -6   7   2       41.96       37.58      2.85 o 
  -5   7   2       83.39       78.06      4.19 o 
  -4   7   2       15.69       16.21      1.42 o 
  -3   7   2       15.50       11.84      1.02 o 
  -2   7   2      118.65      114.73      2.42 o 
  -1   7   2       55.27       53.75      1.32 o 
   0   7   2      125.19      117.82      1.93 o 
   1   7   2      683.64      685.32      8.69 o 
   2   7   2       75.01       67.67      1.76 o 
   3   7   2       27.63       28.51      1.50 o 
   4   7   2       76.76       67.18      2.86 o 
   5   7   2       40.42       38.10      3.10 o 
   6   7   2       13.48       14.51      1.76 o 
   7   7   2        7.75        7.45      1.63 o 
   8   7   2       94.85      107.18      4.75 o 
  -6   8   2       20.09       25.89      3.10 o 
  -5   8   2       57.83       61.27      3.99 o 
  -4   8   2       54.47       54.72      2.90 o 
  -3   8   2       37.73       31.48      1.49 o 
  -2   8   2       76.31       72.80      1.95 o 
  -1   8   2      114.63      109.60      3.28 o 
   0   8   2      551.73      547.32      7.96 o 
   1   8   2      279.93      270.33      4.42 o 
   2   8   2      550.01      533.02      8.46 o 
   3   8   2      362.47      331.17      7.21 o 
   4   8   2       43.86       39.59      1.80 o 
   5   8   2        4.99        3.78      1.30 o 
   6   8   2        9.45       12.05      2.01 o 
   7   8   2       41.11       43.46      4.03 o 
  -5   9   2       10.12        8.19      1.28 o 
  -4   9   2        7.83        8.18      1.47 o 
  -3   9   2       77.72       69.72      2.25 o 
  -2   9   2        1.93        2.05      0.71 o 
  -1   9   2       46.01       46.24      1.61 o 
   0   9   2       74.22       65.34      1.97 o 
   1   9   2       85.75       81.30      2.48 o 
   2   9   2      263.91      259.97      4.81 o 
   3   9   2       22.69       23.43      1.29 o 
   4   9   2       19.16       15.05      1.35 o 
   5   9   2        4.05        4.28      1.44 o 
   6   9   2        3.20        3.37      1.43 o 
   7   9   2       42.25       42.93      5.05 o 
  -5  10   2      127.76      128.91      6.97 o 
  -4  10   2        5.37        8.63      1.34 o 
  -3  10   2       30.24       29.61      1.94 o 
  -2  10   2       57.61       57.23      2.08 o 
  -1  10   2        3.69        3.69      0.90 o 
   0  10   2        9.12        9.85      1.09 o 
   1  10   2       30.37       28.68      1.57 o 
   2  10   2       70.43       70.44      2.42 o 
   3  10   2        8.82       10.22      1.05 o 
   4  10   2        6.73       11.51      1.35 o 
   5  10   2        9.42        8.63      1.74 o 
   6  10   2        4.04        3.14      1.53 o 
  -4  11   2       32.33       32.53      2.79 o 
  -3  11   2        6.51        9.07      1.46 o 
  -2  11   2       15.95       19.08      1.66 o 
  -1  11   2       29.91       30.86      1.72 o 
   0  11   2       24.28       23.60      1.71 o 
   1  11   2       29.82       30.74      1.63 o 
   2  11   2        6.74        5.73      1.40 o 
   3  11   2        0.23       -0.77      1.02 o 
   4  11   2       18.17       15.84      1.63 o 
   5  11   2       13.32       11.40      3.17 o 
  -3  12   2       44.07       44.93      2.61 o 
  -2  12   2        5.05        5.14      1.33 o 
  -1  12   2       93.54      102.07      3.13 o 
   0  12   2       39.21       39.84      2.89 o 
   1  12   2        1.53        2.06      1.33 o 
   2  12   2        3.92        5.84      1.52 o 
   3  12   2        5.85        4.72      2.20 o 
   4  12   2       21.02       22.20      1.93 o 
  -1  13   2       20.19       19.54      3.03 o 
   0  13   2       13.25       14.25      1.53 o 
   1  13   2        2.74        5.86      1.59 o 
   2  13   2       24.16       26.61      2.84 o 
  -3 -12   3        4.30        3.48      2.58 o 
  -2 -12   3       54.06       51.27      3.77 o 
  -1 -12   3       37.05       37.12      2.88 o 
   0 -12   3       92.85       99.26      5.29 o 
   1 -12   3        8.35        5.75      1.45 o 
  -4 -11   3       31.10       35.38      5.03 o 
  -3 -11   3       27.87       26.71      2.51 o 
  -2 -11   3       15.82       16.32      4.90 o 
  -1 -11   3        3.02        1.23      1.97 o 
   0 -11   3       41.85       50.14      2.78 o 
   1 -11   3        4.46        4.01      1.24 o 
   2 -11   3       69.78       68.72      2.82 o 
   3 -11   3       74.01       74.89      5.05 o 
  -5 -10   3        6.41        3.61      2.58 o 
  -4 -10   3        3.75        0.86      2.33 o 
  -3 -10   3       87.47       84.58      3.52 o 
  -2 -10   3       86.57       82.24      5.02 o 
  -1 -10   3       88.51       84.36      3.57 o 
   0 -10   3       10.37       10.70      1.30 o 
   1 -10   3        8.42        8.61      1.15 o 
   2 -10   3       45.88       45.26      2.10 o 
   3 -10   3        0.05       -0.50      0.98 o 
   4 -10   3       88.46       94.32      3.48 o 
  -6  -9   3        4.08        3.70      2.38 o 
  -5  -9   3        1.75        1.07      2.10 o 
  -4  -9   3        4.37        7.01      1.90 o 
  -3  -9   3      260.16      250.45      7.15 o 
  -2  -9   3      332.16      328.32      6.91 o 
  -1  -9   3       90.79       96.40      3.01 o 
   0  -9   3       83.21       77.16      2.57 o 
   1  -9   3       33.77       36.02      1.68 o 
   2  -9   3       49.63       47.02      1.81 o 
   3  -9   3       10.91       13.78      1.39 o 
   4  -9   3        7.86       11.47      1.39 o 
   5  -9   3       33.98       38.73      2.58 o 
  -7  -8   3       10.37       12.42      2.82 o 
  -6  -8   3       11.86       12.29      2.70 o 
  -5  -8   3       30.95       30.92      4.05 o 
  -4  -8   3       26.22       30.10      3.75 o 
  -3  -8   3       79.91       74.38      3.26 o 
  -2  -8   3      137.80      128.46      4.04 o 
  -1  -8   3      322.06      311.96      7.23 o 
   0  -8   3      105.82      108.39      2.64 o 
   1  -8   3        7.63        8.24      0.96 o 
   2  -8   3       17.00       15.67      1.20 o 
   3  -8   3       40.23       37.49      2.05 o 
   4  -8   3        5.97        6.64      1.14 o 
   5  -8   3      110.48      110.53      7.33 o 
   6  -8   3        4.42        6.46      1.23 o 
  -7  -7   3       27.27       35.72      3.71 o 
  -6  -7   3       10.63       12.20      1.74 o 
  -5  -7   3       14.21       14.97      2.58 o 
  -4  -7   3      133.37      126.99      7.73 o 
  -3  -7   3      130.61      111.65      7.09 o 
  -2  -7   3       18.46       18.21      1.62 o 
  -1  -7   3        0.75       -0.75      0.95 o 
   0  -7   3      153.29      149.62      2.97 o 
   1  -7   3        2.42        2.11      0.76 o 
   2  -7   3       76.31       80.74      2.04 o 
   3  -7   3       34.07       33.26      1.26 o 
   4  -7   3       10.05        8.98      1.01 o 
   5  -7   3        7.94        7.94      1.47 o 
   6  -7   3       14.79       13.75      1.31 o 
  -8  -6   3       65.85       71.03      5.15 o 
  -7  -6   3        5.09        4.83      1.75 o 
  -6  -6   3       15.81       13.18      3.35 o 
  -5  -6   3       25.59       24.18      2.72 o 
  -4  -6   3       97.46       92.42      5.79 o 
  -3  -6   3       16.76       17.47      2.02 o 
  -2  -6   3      117.29      101.04      3.53 o 
  -1  -6   3       78.89       79.08      2.33 o 
   0  -6   3       22.98       27.18      1.03 o 
   1  -6   3       72.14       64.93      1.50 o 
   2  -6   3       21.12       19.91      0.89 o 
   3  -6   3       34.53       43.15      1.35 o 
   4  -6   3       50.71       46.63      1.80 o 
   5  -6   3       31.40       30.01      1.81 o 
   6  -6   3       11.94       14.68      2.04 o 
   7  -6   3       28.16       32.57      3.13 o 
  -8  -5   3        1.90        1.04      1.43 o 
  -7  -5   3       54.13       58.39      4.00 o 
  -6  -5   3       33.49       32.25      2.83 o 
  -5  -5   3      118.16      112.85      6.18 o 
  -4  -5   3       24.34       17.83      1.84 o 
  -3  -5   3       85.61       75.57      3.80 o 
  -2  -5   3        7.90        7.06      0.83 o 
  -1  -5   3      289.29      276.25      5.13 o 
   0  -5   3       22.76       23.24      0.80 o 
   1  -5   3       24.42       23.60      0.85 o 
   2  -5   3      105.28      109.11      2.05 o 
   3  -5   3      151.23      152.10      2.74 o 
   4  -5   3       43.76       40.60      1.56 o 
   5  -5   3      134.69      133.26      3.51 o 
   6  -5   3       27.24       25.61      2.31 o 
   7  -5   3       59.11       61.42      3.58 o 
  -7  -4   3       89.11       93.00      5.00 o 
  -6  -4   3        0.27        0.70      1.00 o 
  -5  -4   3      543.35      499.17     16.58 o 
  -4  -4   3       23.92       25.36      1.47 o 
  -3  -4   3      109.81      113.35      3.76 o 
  -2  -4   3        8.93        7.20      0.70 o 
  -1  -4   3        4.74        3.49      0.63 o 
   0  -4   3       49.71       48.23      1.26 o 
   1  -4   3      185.00      199.89      2.77 o 
   2  -4   3      343.79      362.29      4.62 o 
   3  -4   3       52.83       48.52      1.43 o 
   4  -4   3      251.15      244.14      4.98 o 
   5  -4   3       45.24       43.65      1.86 o 
   6  -4   3        6.55        6.94      2.93 o 
   7  -4   3        5.76        5.09      1.59 o 
   8  -4   3        9.55       14.71      2.22 o 
  -5  -3   3      169.62      154.66     11.10 o 
  -4  -3   3       91.05       88.74      2.24 o 
  -3  -3   3      417.94      400.66      7.89 o 
  -2  -3   3       39.49       40.69      1.81 o 
  -1  -3   3       66.44       62.40      4.03 o 
   0  -3   3      376.62      374.55      5.73 o 
   1  -3   3      294.07      308.79      4.26 o 
   2  -3   3       50.55       47.08      1.15 o 
   3  -3   3       70.30       78.37      1.76 o 
   4  -3   3       11.69        7.47      0.92 o 
   5  -3   3       31.25       27.34      2.09 o 
   6  -3   3       79.60       71.24      4.29 o 
   7  -3   3        9.08        7.61      1.91 o 
   8  -3   3       16.52       15.87      2.37 o 
  -7  -2   3       27.90       24.45      4.01 o 
  -6  -2   3        0.01        0.42      1.06 o 
  -5  -2   3       60.06       62.65      3.91 o 
  -4  -2   3      128.75      122.81      2.88 o 
  -3  -2   3      114.56      115.64      3.02 o 
  -2  -2   3       46.41       54.47      1.43 o 
  -1  -2   3      994.59     1012.69     17.21 o 
   0  -2   3       62.45       65.27      1.65 o 
   1  -2   3      128.07      137.21      2.52 o 
   2  -2   3      100.32      107.70      2.77 o 
   3  -2   3      109.76      107.36      2.31 o 
   4  -2   3      223.27      232.76      5.26 o 
   5  -2   3       35.94       37.95      2.24 o 
   6  -2   3       25.23       24.26      2.89 o 
   7  -2   3        1.22        3.97      1.59 o 
   8  -2   3       34.69       36.28      2.74 o 
  -8  -1   3       28.95       30.26      5.23 o 
  -7  -1   3       10.82       12.72      2.52 o 
  -6  -1   3        5.82        8.09      1.60 o 
  -5  -1   3        8.82       11.96      1.59 o 
  -4  -1   3      305.86      319.93     11.02 o 
  -3  -1   3      139.18      146.77      3.05 o 
  -2  -1   3      360.33      396.56      6.42 o 
  -1  -1   3       65.12       66.86      1.42 o 
   0  -1   3      605.00      581.84     10.54 o 
   1  -1   3      327.25      313.61      7.68 o 
   2  -1   3      375.48      363.13      6.07 o 
   3  -1   3       85.87       90.85      2.51 o 
   4  -1   3       12.19       12.83      0.66 o 
   5  -1   3       54.91       61.00      2.96 o 
   6  -1   3       14.11       13.32      1.68 o 
   7  -1   3       87.61       89.12      4.38 o 
   8  -1   3       26.94       24.37      2.22 o 
  -8   0   3       22.19       24.70      2.05 o 
  -7   0   3        5.11        5.97      1.24 o 
  -6   0   3       45.81       58.04      3.98 o 
  -5   0   3       75.59       80.26      3.54 o 
  -4   0   3       55.87       56.06      2.68 o 
  -3   0   3      874.84      917.75     23.36 o 
  -2   0   3      881.85      901.49     17.21 o 
  -1   0   3      424.42      410.55      7.98 o 
   0   0   3     5134.87     5119.39     88.76 o 
   1   0   3      212.31      202.70      4.05 o 
   2   0   3      187.66      198.92      3.87 o 
   3   0   3      106.34      103.95      2.35 o 
   4   0   3       55.89       53.15      1.93 o 
   5   0   3       50.93       50.61      2.36 o 
   6   0   3        7.52        5.23      1.38 o 
   7   0   3       20.24       18.42      2.22 o 
   8   0   3        3.29        4.36      1.38 o 
  -8   1   3       37.54       44.51      2.30 o 
  -7   1   3       13.83       12.29      1.31 o 
  -6   1   3        7.79       12.10      1.64 o 
  -5   1   3      295.35      290.00      7.21 o 
  -4   1   3      260.45      292.21      5.66 o 
  -3   1   3       59.64       61.13      1.59 o 
  -2   1   3      350.66      371.82      6.62 o 
  -1   1   3      758.71      799.09     15.03 o 
   0   1   3     1052.79     1072.54     18.55 o 
   1   1   3     1729.29     1769.12     33.86 o 
   2   1   3      334.72      337.07      5.60 o 
   3   1   3       39.35       42.53      1.93 o 
   4   1   3      280.65      301.41      6.45 o 
   5   1   3       18.89       20.43      1.39 o 
   6   1   3       42.64       39.79      2.72 o 
   7   1   3       39.59       35.82      3.33 o 
   8   1   3        4.44        7.71      2.53 o 
  -8   2   3       17.30       18.96      1.85 o 
  -7   2   3       20.79       20.79      1.79 o 
  -6   2   3       49.21       46.86      2.82 o 
  -5   2   3       19.38       16.69      1.47 o 
  -4   2   3       88.06       87.46      2.74 o 
  -3   2   3       93.47       92.69      1.83 o 
  -2   2   3      209.38      226.18      4.24 o 
  -1   2   3       92.92       88.28      2.27 o 
   0   2   3     1281.04     1363.76     26.09 o 
   1   2   3      681.85      725.53     11.93 o 
   2   2   3      185.98      190.08      3.42 o 
   3   2   3       17.05       18.56      1.03 o 
   4   2   3       50.60       51.07      1.85 o 
   5   2   3       89.63       86.06      2.69 o 
   6   2   3        8.17        5.87      1.40 o 
   7   2   3        1.75        0.66      1.26 o 
   8   2   3        9.45        6.92      2.25 o 
  -8   3   3       33.58       33.18      2.66 o 
  -7   3   3       45.42       43.70      2.46 o 
  -6   3   3       43.82       45.28      2.33 o 
  -5   3   3       52.66       51.82      2.42 o 
  -4   3   3        7.08        7.36      1.11 o 
  -3   3   3      108.41      104.32      2.23 o 
  -2   3   3       84.62       88.33      2.41 o 
  -1   3   3      133.24      141.42      3.11 o 
   0   3   3      474.17      508.53      9.11 o 
   1   3   3      226.68      237.48      3.49 o 
   2   3   3     1117.25     1252.69     18.41 o 
   3   3   3      164.10      188.66      3.70 o 
   4   3   3       56.37       59.59      2.00 o 
   5   3   3      174.58      175.24      4.33 o 
   6   3   3      201.22      183.95      8.22 o 
   7   3   3        8.63        9.11      1.54 o 
   8   3   3       10.03        9.56      1.79 o 
  -8   4   3        0.51        2.82      1.46 o 
  -7   4   3       48.13       46.88      2.73 o 
  -6   4   3       54.35       50.17      2.60 o 
  -5   4   3      316.58      312.41      7.81 o 
  -4   4   3      378.94      355.50      8.46 o 
  -3   4   3      106.28      110.13      2.02 o 
  -2   4   3       58.68       60.24      1.39 o 
  -1   4   3      136.46      152.96      2.36 o 
   0   4   3       99.91      118.93      1.88 o 
   1   4   3     1533.39     1697.96     20.60 o 
   2   4   3      633.72      723.83     11.58 o 
   3   4   3      153.62      164.96      3.47 o 
   4   4   3      172.70      176.64      4.88 o 
   5   4   3      137.41      130.64      4.10 o 
   6   4   3       28.61       29.28      2.15 o 
   7   4   3        2.02        2.23      1.27 o 
   8   4   3       53.75       55.07      3.25 o 
  -7   5   3        3.97        6.10      1.60 o 
  -6   5   3       24.94       24.58      2.13 o 
  -5   5   3      201.24      188.78      5.56 o 
  -4   5   3        8.15        8.14      1.74 o 
  -3   5   3       27.36       26.65      2.32 o 
  -2   5   3       27.34       26.18      1.05 o 
  -1   5   3      138.55      137.34      2.15 o 
   0   5   3      314.18      328.11      3.68 o 
   1   5   3      383.66      408.36      5.16 o 
   2   5   3      699.85      755.41     11.19 o 
   3   5   3      205.73      213.17      5.02 o 
   4   5   3      315.95      314.50      7.78 o 
   5   5   3      537.62      504.12     13.99 o 
   6   5   3       28.48       25.64      2.13 o 
   7   5   3       43.43       47.84      2.90 o 
   8   5   3       18.59       21.64      2.36 o 
  -7   6   3       15.13       18.45      2.27 o 
  -6   6   3       21.62       21.40      2.23 o 
  -5   6   3       56.76       56.21      2.98 o 
  -4   6   3      221.63      205.95      5.21 o 
  -3   6   3      159.66      142.31      4.25 o 
  -2   6   3       12.17       11.91      0.92 o 
  -1   6   3       29.86       32.25      0.90 o 
   0   6   3       66.62       71.05      1.23 o 
   1   6   3      121.52      124.92      1.97 o 
   2   6   3        2.83        4.58      0.48 o 
   3   6   3      293.37      282.65      5.12 o 
   4   6   3      474.22      479.10      9.48 o 
   5   6   3       26.31       22.01      2.00 o 
   6   6   3       10.19       12.00      1.77 o 
   7   6   3       12.37       15.85      2.55 o 
   8   6   3       42.26       48.23      3.22 o 
  -7   7   3       19.32       19.43      2.88 o 
  -6   7   3        3.22        1.50      1.86 o 
  -5   7   3       14.31       18.55      2.47 o 
  -4   7   3       75.67       74.30      2.75 o 
  -3   7   3      265.61      247.38      5.50 o 
  -2   7   3       79.03       74.17      2.52 o 
  -1   7   3      324.31      310.43      4.78 o 
   0   7   3       23.38       23.61      0.82 o 
   1   7   3       16.17       15.99      0.79 o 
   2   7   3       85.88       87.00      2.19 o 
   3   7   3      431.39      418.86      7.30 o 
   4   7   3       52.82       46.06      1.82 o 
   5   7   3      121.52      116.22      4.49 o 
   6   7   3       42.54       43.48      2.85 o 
   7   7   3      190.21      200.34      6.95 o 
   8   7   3       12.63       14.00      2.72 o 
  -6   8   3        8.04        8.83      2.39 o 
  -5   8   3       41.42       39.30      3.33 o 
  -4   8   3       34.34       30.43      1.94 o 
  -3   8   3       42.12       51.21      1.86 o 
  -2   8   3      181.62      170.54      3.51 o 
  -1   8   3      120.95      114.12      3.47 o 
   0   8   3      160.54      157.22      2.97 o 
   1   8   3      107.21      104.80      2.22 o 
   2   8   3       10.32       12.02      1.01 o 
   3   8   3      212.73      191.70      3.87 o 
   4   8   3       12.31       14.48      1.29 o 
   5   8   3      107.64       94.68      4.60 o 
   6   8   3       44.11       49.71      3.12 o 
   7   8   3       10.31       10.36      2.15 o 
  -5   9   3        1.94        1.34      2.03 o 
  -4   9   3       52.62       56.84      2.75 o 
  -3   9   3       32.40       34.52      1.61 o 
  -2   9   3       73.80       67.42      2.70 o 
  -1   9   3       32.49       37.00      1.76 o 
   0   9   3       33.08       30.38      1.51 o 
   1   9   3      114.01      108.86      2.78 o 
   2   9   3      111.29      103.05      2.72 o 
   3   9   3        4.43        3.71      0.90 o 
   4   9   3        5.86        7.68      1.20 o 
   5   9   3        6.78        7.03      1.64 o 
   6   9   3        2.56        4.51      1.69 o 
   7   9   3        0.47       -0.44      1.78 o 
  -5  10   3       19.63       19.51      2.07 o 
  -4  10   3       32.10       31.34      1.84 o 
  -3  10   3       14.49       14.85      2.12 o 
  -2  10   3       56.09       55.23      3.08 o 
  -1  10   3       57.37       58.14      2.13 o 
   0  10   3        9.42        8.66      1.04 o 
   1  10   3       35.81       31.34      1.57 o 
   2  10   3       20.53       18.91      1.40 o 
   3  10   3       84.54       80.68      2.85 o 
   4  10   3        5.56        4.97      1.22 o 
   5  10   3        7.07        8.61      1.79 o 
   6  10   3       34.77       33.36      3.01 o 
  -4  11   3       17.42       16.88      1.98 o 
  -3  11   3       32.61       30.57      2.06 o 
  -2  11   3       28.59       29.53      1.93 o 
  -1  11   3       26.82       30.84      1.72 o 
   0  11   3       20.79       24.14      1.45 o 
   1  11   3       16.50       16.94      1.35 o 
   2  11   3       20.36       25.79      4.27 o 
   3  11   3        8.30        7.47      1.11 o 
   4  11   3       13.64       15.11      1.68 o 
   5  11   3       44.47       48.60      3.49 o 
  -3  12   3       61.41       74.44      3.23 o 
  -2  12   3        8.41        7.15      1.38 o 
  -1  12   3       38.76       44.72      2.38 o 
   0  12   3       41.53       43.87      2.44 o 
   1  12   3        4.04        1.63      1.97 o 
   2  12   3       11.71       12.09      2.40 o 
   3  12   3       10.66       12.45      2.16 o 
   4  12   3        9.07        8.45      1.56 o 
  -1  13   3       34.87       39.39      2.09 o 
   0  13   3        4.05        3.13      1.92 o 
   1  13   3       18.58       23.56      2.11 o 
   2  13   3        2.26        3.29      2.48 o 
   3  13   3       34.49       34.93      3.04 o 
  -1 -12   4       19.76       21.71      2.60 o 
  -4 -11   4        1.51        2.41      2.69 o 
  -3 -11   4        2.26        4.47      1.43 o 
  -2 -11   4        1.37       -0.06      1.78 o 
  -1 -11   4       57.55       62.08      3.38 o 
   0 -11   4       34.42       33.70      3.07 o 
   1 -11   4       48.89       46.82      2.29 o 
   2 -11   4        7.12        8.21      1.39 o 
  -5 -10   4       13.92       17.40      2.75 o 
  -4 -10   4       29.78       26.22      3.04 o 
  -3 -10   4       18.28       21.39      1.85 o 
  -2 -10   4       15.00       15.30      1.71 o 
  -1 -10   4       16.54       14.64      1.99 o 
   0 -10   4       10.62        9.86      1.66 o 
   1 -10   4        8.97        7.54      1.28 o 
   2 -10   4        2.73        1.73      1.07 o 
   3 -10   4        8.63        7.72      1.48 o 
   4 -10   4       18.28       21.77      1.91 o 
  -6  -9   4        1.61        0.90      2.31 o 
  -5  -9   4       16.88       14.78      3.26 o 
  -4  -9   4       76.15       77.75      6.57 o 
  -3  -9   4       90.31       79.73      3.62 o 
  -2  -9   4      114.67      109.97      5.11 o 
  -1  -9   4       83.61       81.35      3.11 o 
   0  -9   4      105.58      111.05      3.16 o 
   1  -9   4      108.18      106.07      2.91 o 
   2  -9   4       51.97       55.11      2.08 o 
   3  -9   4        9.72       13.04      1.44 o 
   4  -9   4        2.79        4.06      1.22 o 
   5  -9   4       14.08       12.15      2.39 o 
  -6  -8   4       26.08       24.85      2.46 o 
  -5  -8   4       15.47       14.45      2.90 o 
  -4  -8   4      138.87      147.72      9.12 o 
  -3  -8   4      221.78      224.37      8.19 o 
  -2  -8   4       31.10       30.29      2.44 o 
  -1  -8   4       23.66       24.54      1.75 o 
   0  -8   4      135.20      130.84      3.18 o 
   1  -8   4      283.35      276.10      5.04 o 
   2  -8   4        8.22        7.10      0.95 o 
   3  -8   4       68.32       68.12      3.58 o 
   4  -8   4        5.99        7.37      1.64 o 
   5  -8   4       42.23       39.66      2.31 o 
  -7  -7   4       37.95       36.34      3.80 o 
  -6  -7   4       10.82       11.20      2.36 o 
  -5  -7   4      106.36      103.93      6.82 o 
  -4  -7   4        0.37        2.30      1.67 o 
  -3  -7   4      435.39      391.17     18.74 o 
  -2  -7   4       42.52       47.44      2.78 o 
  -1  -7   4      384.18      372.58      7.69 o 
   0  -7   4       42.27       40.52      1.53 o 
   1  -7   4       11.05       13.00      0.99 o 
   2  -7   4       19.22       15.13      1.04 o 
   3  -7   4       12.81       11.49      0.98 o 
   4  -7   4        5.75        7.45      1.01 o 
   5  -7   4        8.73        7.79      1.17 o 
   6  -7   4       97.74      100.12      3.43 o 
  -7  -6   4       12.47       11.89      1.63 o 
  -6  -6   4       10.09        7.33      1.93 o 
  -5  -6   4       58.84       49.99      3.98 o 
  -4  -6   4      158.81      148.29      8.23 o 
  -3  -6   4       17.00       15.71      1.98 o 
  -2  -6   4       66.78       59.86      2.59 o 
  -1  -6   4       78.54       67.23      2.45 o 
   0  -6   4       38.50       39.34      1.34 o 
   1  -6   4       57.06       59.18      2.18 o 
   2  -6   4       25.50       24.29      1.12 o 
   3  -6   4       11.20        9.42      0.78 o 
   4  -6   4       51.07       56.67      1.92 o 
   5  -6   4       24.26       25.82      1.80 o 
   6  -6   4       14.36       15.29      1.36 o 
   7  -6   4        1.18        0.62      1.71 o 
  -8  -5   4       25.04       24.61      2.55 o 
  -7  -5   4        0.84       -0.41      0.86 o 
  -6  -5   4       48.84       44.25      3.42 o 
  -5  -5   4       82.88       79.56      4.92 o 
  -4  -5   4      107.73      103.39      4.88 o 
  -3  -5   4       18.56       19.33      3.06 o 
  -2  -5   4       18.63       16.70      1.14 o 
  -1  -5   4        2.61        0.90      0.61 o 
   0  -5   4      218.20      221.29      3.53 o 
   1  -5   4       99.13       96.23      1.96 o 
   2  -5   4      153.09      158.46      2.61 o 
   3  -5   4       54.18       51.44      1.46 o 
   4  -5   4       28.87       30.12      1.46 o 
   5  -5   4       60.14       60.44      2.45 o 
   6  -5   4       30.85       34.05      2.67 o 
   7  -5   4        9.42        8.02      1.88 o 
  -7  -4   4       32.31       30.78      2.49 o 
  -6  -4   4       30.52       27.26      2.35 o 
  -5  -4   4       82.09       78.60      3.34 o 
  -4  -4   4       61.48       58.22      2.66 o 
  -3  -4   4       72.45       68.74      2.81 o 
  -2  -4   4      257.94      254.12      5.82 o 
  -1  -4   4      113.65      106.09      2.67 o 
   0  -4   4      220.77      219.25      3.26 o 
   1  -4   4      370.43      371.60      4.75 o 
   2  -4   4      181.69      198.91      3.23 o 
   3  -4   4       87.29       87.89      1.87 o 
   4  -4   4      133.09      129.79      2.73 o 
   5  -4   4        0.61        0.31      0.78 o 
   6  -4   4       28.08       27.78      2.41 o 
   7  -4   4        1.74        1.21      1.44 o 
  -6  -3   4       63.31       61.12      3.39 o 
  -5  -3   4        1.50        1.00      0.76 o 
  -4  -3   4        0.14        0.08      0.54 o 
  -3  -3   4       68.39       60.59      2.51 o 
  -2  -3   4       20.95       17.64      1.69 o 
  -1  -3   4       45.84       46.44      1.71 o 
   0  -3   4      437.16      429.47      6.14 o 
   1  -3   4        4.15        4.46      0.52 o 
   2  -3   4       49.62       57.24      1.13 o 
   3  -3   4       45.35       36.46      1.04 o 
   4  -3   4       24.19       24.75      1.36 o 
   5  -3   4        2.09        1.10      0.68 o 
   6  -3   4       63.17       59.68      3.10 o 
   7  -3   4       34.44       37.14      2.74 o 
   8  -3   4       16.19       13.50      2.07 o 
  -6  -2   4       91.33       87.48      5.01 o 
  -5  -2   4       30.54       33.36      1.36 o 
  -4  -2   4      148.44      141.90      3.17 o 
  -3  -2   4      395.78      402.93      7.12 o 
  -2  -2   4      117.99      116.92      2.57 o 
  -1  -2   4      119.24      122.07      2.63 o 
   0  -2   4       98.83       92.39      1.94 o 
   1  -2   4      408.63      407.18      5.87 o 
   2  -2   4      765.70      757.58     10.28 o 
   3  -2   4       80.99       87.01      1.89 o 
   4  -2   4      152.14      145.56      3.41 o 
   5  -2   4       41.40       37.69      1.51 o 
   6  -2   4       46.43       46.37      2.64 o 
   7  -2   4       23.22       23.62      2.20 o 
   8  -2   4       48.80       48.17      3.15 o 
  -7  -1   4        3.27        4.86      2.00 o 
  -6  -1   4        5.23        4.99      1.64 o 
  -5  -1   4        7.65        5.55      2.55 o 
  -4  -1   4      120.44      122.22      2.94 o 
  -3  -1   4       27.94       31.18      1.09 o 
  -2  -1   4      267.42      265.95      5.01 o 
  -1  -1   4      184.05      182.96      3.28 o 
   0  -1   4      351.96      379.34      5.86 o 
   1  -1   4      245.08      257.59      3.70 o 
   2  -1   4      647.76      639.22      8.68 o 
   3  -1   4      101.55      108.52      2.59 o 
   4  -1   4      208.30      197.92      4.16 o 
   5  -1   4       85.36       68.64      2.60 o 
   6  -1   4      109.53      101.19      3.71 o 
   7  -1   4       17.18       17.12      1.92 o 
   8  -1   4        7.27        3.33      1.47 o 
  -8   0   4       25.68       23.38      3.40 o 
  -7   0   4       33.85       33.00      2.18 o 
  -6   0   4        3.90        4.40      1.06 o 
  -5   0   4       14.56       16.16      1.49 o 
  -4   0   4      305.76      309.07      7.16 o 
  -3   0   4      175.21      192.38      3.28 o 
  -2   0   4      101.56      110.17      2.38 o 
  -1   0   4       63.07       63.70      1.56 o 
   0   0   4      445.60      468.50      7.21 o 
   1   0   4       48.93       51.53      1.19 o 
   2   0   4      390.41      394.45      5.94 o 
   3   0   4       81.81       79.57      2.06 o 
   4   0   4        4.98        8.10      0.74 o 
   5   0   4        5.86        3.16      1.15 o 
   6   0   4       49.50       44.81      2.38 o 
   7   0   4       16.08       16.37      1.98 o 
   8   0   4       26.33       26.67      2.31 o 
  -8   1   4       27.84       24.15      1.79 o 
  -7   1   4        1.08       -0.39      0.90 o 
  -6   1   4      123.47      113.47      3.34 o 
  -5   1   4      120.79      116.30      4.12 o 
  -4   1   4      103.93      111.42      2.11 o 
  -3   1   4      160.47      160.17      2.77 o 
  -2   1   4      183.65      196.12      3.79 o 
  -1   1   4       86.38       92.45      1.88 o 
   0   1   4      401.63      416.45      7.29 o 
   1   1   4       43.45       41.24      1.15 o 
   2   1   4       64.09       74.38      1.56 o 
   3   1   4      183.75      181.36      3.70 o 
   4   1   4       12.79       13.02      0.67 o 
   5   1   4       56.96       46.36      2.07 o 
   6   1   4       35.77       33.35      2.06 o 
   7   1   4        9.79       12.00      2.15 o 
   8   1   4        3.18        2.29      1.93 o 
  -8   2   4        1.38        3.49      1.31 o 
  -7   2   4       20.94       23.56      1.77 o 
  -6   2   4       86.96       88.99      3.12 o 
  -5   2   4      100.85       91.98      3.04 o 
  -4   2   4       34.22       32.84      2.07 o 
  -3   2   4      210.75      231.55      3.85 o 
  -2   2   4       68.29       78.59      1.68 o 
  -1   2   4      665.77      689.09     10.97 o 
   0   2   4       39.62       35.81      0.92 o 
   1   2   4       50.07       51.58      1.01 o 
   2   2   4       58.12       65.45      1.95 o 
   3   2   4      507.89      537.04      8.60 o 
   4   2   4       58.94       60.55      1.47 o 
   5   2   4       53.15       52.70      2.18 o 
   6   2   4       37.69       34.74      2.07 o 
   7   2   4       61.37       56.30      3.50 o 
   8   2   4        2.99        3.09      1.57 o 
  -8   3   4        1.08        1.34      1.47 o 
  -7   3   4        1.53        2.12      1.19 o 
  -6   3   4        2.99        3.52      1.14 o 
  -5   3   4       54.63       61.59      2.59 o 
  -4   3   4      120.00      118.20      3.60 o 
  -3   3   4      388.10      360.15      6.69 o 
  -2   3   4       29.42       29.43      1.66 o 
  -1   3   4      296.15      286.68      5.29 o 
   0   3   4       13.99       14.97      0.69 o 
   1   3   4      318.24      358.47      4.68 o 
   2   3   4      212.54      231.99      3.57 o 
   3   3   4       93.50       89.18      1.96 o 
   4   3   4       36.35       36.01      1.23 o 
   5   3   4      399.23      393.79      8.43 o 
   6   3   4       26.43       25.42      2.10 o 
   7   3   4       11.63        9.10      1.70 o 
   8   3   4        2.32        3.21      1.57 o 
  -8   4   4       17.38       18.60      2.19 o 
  -7   4   4       86.46       85.05      3.68 o 
  -6   4   4       18.48       16.02      1.78 o 
  -5   4   4       20.60       21.41      1.78 o 
  -4   4   4      291.97      262.09      6.65 o 
  -3   4   4       42.05       46.66      2.33 o 
  -2   4   4       75.88       70.97      1.93 o 
  -1   4   4       89.37      104.12      1.77 o 
   0   4   4       65.54       66.54      1.23 o 
   1   4   4       80.35      103.79      1.86 o 
   2   4   4      534.73      605.56      7.98 o 
   3   4   4       89.90       94.84      2.09 o 
   4   4   4       14.25       15.87      0.93 o 
   5   4   4      196.20      193.79      5.97 o 
   6   4   4       87.69       87.84      4.50 o 
   7   4   4       23.89       21.92      2.15 o 
   8   4   4        1.48        4.02      1.54 o 
  -7   5   4       25.73       22.93      2.83 o 
  -6   5   4        5.31        5.63      1.47 o 
  -5   5   4       20.22       22.22      2.06 o 
  -4   5   4      113.57      106.00      4.37 o 
  -3   5   4       77.35       74.80      2.50 o 
  -2   5   4      160.85      164.72      3.35 o 
  -1   5   4      250.62      257.38      3.47 o 
   0   5   4       42.78       45.16      0.94 o 
   1   5   4       52.45       60.43      1.17 o 
   2   5   4      206.02      212.51      3.19 o 
   3   5   4      151.29      154.94      2.92 o 
   4   5   4      137.65      136.53      3.74 o 
   5   5   4      265.66      249.92      7.60 o 
   6   5   4       24.35       21.19      2.05 o 
   7   5   4        6.44        5.21      1.58 o 
   8   5   4        9.74       11.64      2.46 o 
  -7   6   4       23.81       24.33      2.47 o 
  -6   6   4       28.41       27.91      2.40 o 
  -5   6   4       26.34       24.53      2.48 o 
  -4   6   4       92.02       90.87      4.16 o 
  -3   6   4        7.89        7.53      1.05 o 
  -2   6   4      124.29      123.26      2.97 o 
  -1   6   4      238.62      232.05      3.24 o 
   0   6   4      579.09      598.01      6.63 o 
   1   6   4      276.12      290.07      3.75 o 
   2   6   4       81.83       88.23      1.86 o 
   3   6   4       87.96       90.29      2.11 o 
   4   6   4      605.18      592.57     11.64 o 
   5   6   4       18.52       20.74      2.08 o 
   6   6   4       30.25       33.43      2.62 o 
   7   6   4       44.16       49.32      3.17 o 
   8   6   4       37.17       41.82      3.23 o 
  -6   7   4        3.82        2.50      1.85 o 
  -5   7   4       44.69       45.64      3.30 o 
  -4   7   4      129.66      131.65      3.93 o 
  -3   7   4       23.08       22.06      1.94 o 
  -2   7   4      185.20      185.75      5.17 o 
  -1   7   4      109.72      109.03      2.14 o 
   0   7   4      197.69      183.91      2.71 o 
   1   7   4      284.40      280.99      4.07 o 
   2   7   4      107.43      112.70      2.19 o 
   3   7   4       79.18       83.48      2.12 o 
   4   7   4      139.85      139.48      3.74 o 
   5   7   4       15.30       17.24      2.06 o 
   6   7   4       61.51       58.86      3.45 o 
   7   7   4        9.10       11.67      2.05 o 
   8   7   4       33.90       37.07      3.22 o 
  -6   8   4       51.79       47.59      5.67 o 
  -5   8   4        3.76        4.21      2.00 o 
  -4   8   4      165.15      152.15      4.54 o 
  -3   8   4      198.05      195.58      4.00 o 
  -2   8   4       33.31       36.00      1.54 o 
  -1   8   4      270.51      269.25      4.86 o 
   0   8   4       43.31       41.63      1.48 o 
   1   8   4      101.22       88.66      2.52 o 
   2   8   4        2.57        3.73      0.66 o 
   3   8   4       24.32       20.51      1.27 o 
   4   8   4       81.30       80.76      3.16 o 
   5   8   4       46.10       44.78      3.16 o 
   6   8   4       15.72       15.59      2.26 o 
   7   8   4       23.44       17.30      2.51 o 
  -5   9   4        9.43        4.96      2.32 o 
  -4   9   4       21.04       20.68      3.21 o 
  -3   9   4        5.35        5.56      0.92 o 
  -2   9   4       28.25       29.76      2.05 o 
  -1   9   4       12.99       14.06      1.11 o 
   0   9   4      138.33      129.04      2.85 o 
   1   9   4       26.35       24.59      1.31 o 
   2   9   4      228.76      209.62      4.34 o 
   3   9   4        5.36        2.66      0.88 o 
   4   9   4      168.83      153.42      4.64 o 
   5   9   4       15.13       15.14      2.25 o 
   6   9   4       24.89       25.89      2.80 o 
   7   9   4        2.75        1.48      1.80 o 
  -5  10   4        7.71       11.73      2.83 o 
  -4  10   4       43.36       39.77      2.37 o 
  -3  10   4        0.63       -0.19      0.84 o 
  -2  10   4       28.65       26.63      1.86 o 
  -1  10   4        6.19        5.13      0.94 o 
   0  10   4        9.11        8.27      1.00 o 
   1  10   4       40.48       38.74      1.74 o 
   2  10   4       15.81       13.48      1.81 o 
   3  10   4       20.70       20.66      1.61 o 
   4  10   4       52.81       50.63      2.62 o 
   5  10   4        1.20        1.17      1.57 o 
   6  10   4       44.28       52.50      3.83 o 
  -4  11   4       22.23       22.19      2.12 o 
  -3  11   4       26.26       28.17      2.00 o 
  -2  11   4        1.64       -0.34      1.01 o 
  -1  11   4       19.53       18.49      1.43 o 
   0  11   4       10.57       11.13      1.14 o 
   1  11   4       23.36       24.51      1.52 o 
   2  11   4       30.79       31.19      4.07 o 
   3  11   4       31.59       32.56      2.99 o 
   4  11   4       32.87       32.61      2.35 o 
   5  11   4      111.35      105.18      5.24 o 
  -3  12   4       11.46       10.35      2.03 o 
  -2  12   4       61.71       63.04      2.74 o 
  -1  12   4        8.24        9.28      1.31 o 
   0  12   4       66.85       68.95      2.34 o 
   1  12   4       51.26       54.10      2.22 o 
   2  12   4       27.92       24.94      2.20 o 
   3  12   4       82.49       79.34      3.23 o 
   4  12   4       17.81       13.34      1.91 o 
  -1  13   4        0.80        1.47      1.53 o 
   0  13   4       15.57       17.07      1.62 o 
   1  13   4       13.75       11.75      3.19 o 
   2  13   4       52.66       55.18      2.99 o 
  -3 -11   5        8.36        8.51      1.53 o 
  -2 -11   5        1.94        1.03      2.30 o 
  -1 -11   5       20.85       14.11      2.44 o 
   0 -11   5        4.70        1.94      2.42 o 
   1 -11   5        8.82        8.84      1.46 o 
  -4 -10   5       45.03       52.61      4.15 o 
  -3 -10   5       45.98       45.71      2.74 o 
  -2 -10   5       17.56       20.34      2.12 o 
  -1 -10   5        6.25       11.72      2.63 o 
   0 -10   5       24.69       24.42      2.35 o 
   1 -10   5       36.99       34.34      1.99 o 
   2 -10   5       25.74       27.91      1.72 o 
   3 -10   5       15.66       14.67      1.85 o 
  -5  -9   5       22.93       24.28      3.88 o 
  -4  -9   5       36.12       39.53      4.78 o 
  -3  -9   5      138.04      140.02      9.47 o 
  -2  -9   5        5.18        5.67      1.66 o 
  -1  -9   5       18.29       18.42      1.76 o 
   0  -9   5       11.11       15.91      1.94 o 
   1  -9   5       19.44       19.21      1.58 o 
   2  -9   5       26.51       27.32      1.50 o 
   3  -9   5        2.64        3.77      0.98 o 
   4  -9   5       22.10       26.82      2.04 o 
  -6  -8   5       14.16       12.74      2.92 o 
  -5  -8   5       45.94       53.33      5.12 o 
  -4  -8   5      253.88      252.70     13.63 o 
  -3  -8   5       76.36       68.14      5.69 o 
  -2  -8   5      104.59       99.82      6.27 o 
  -1  -8   5       42.09       42.94      2.20 o 
   0  -8   5      307.93      308.18      9.32 o 
   1  -8   5        4.92        5.60      1.03 o 
   2  -8   5       54.02       58.15      2.24 o 
   3  -8   5       16.08       20.44      1.68 o 
   4  -8   5       10.72       12.36      1.91 o 
   5  -8   5       15.39       14.90      1.71 o 
  -7  -7   5       24.26       27.81      2.45 o 
  -6  -7   5       42.59       46.28      4.34 o 
  -5  -7   5        2.58        4.02      1.76 o 
  -4  -7   5       92.17       73.48      5.61 o 
  -3  -7   5       52.44       47.26      4.46 o 
  -2  -7   5       43.79       40.34      2.57 o 
  -1  -7   5       38.37       37.66      1.98 o 
   0  -7   5      221.73      221.52      4.51 o 
   1  -7   5      111.42      105.43      2.58 o 
   2  -7   5       57.72       55.14      1.85 o 
   3  -7   5       45.02       49.96      1.85 o 
   4  -7   5        6.65        4.91      1.03 o 
   5  -7   5        9.51       10.70      1.60 o 
   6  -7   5       51.91       47.26      2.75 o 
  -7  -6   5       24.50       25.31      2.93 o 
  -6  -6   5        4.24        4.07      1.73 o 
  -5  -6   5      196.65      191.68     10.19 o 
  -4  -6   5       23.90       21.40      2.90 o 
  -3  -6   5       33.49       28.84      3.30 o 
  -2  -6   5        4.42        3.95      1.03 o 
  -1  -6   5       74.94       72.26      2.80 o 
   0  -6   5       19.66       17.20      1.05 o 
   1  -6   5      121.19      129.40      2.74 o 
   2  -6   5      189.65      181.72      3.46 o 
   3  -6   5      106.35      105.95      2.40 o 
   4  -6   5       62.04       61.39      2.09 o 
   5  -6   5        9.99       11.80      1.27 o 
   6  -6   5        8.21        9.18      1.34 o 
  -7  -5   5       43.91       47.16      3.67 o 
  -6  -5   5       25.97       23.01      2.58 o 
  -5  -5   5        0.55        0.89      1.28 o 
  -4  -5   5      280.35      263.48     12.82 o 
  -3  -5   5       38.18       32.87      2.62 o 
  -2  -5   5      198.88      181.85      4.67 o 
  -1  -5   5       75.80       81.14      2.74 o 
   0  -5   5       13.95       13.93      0.91 o 
   1  -5   5      798.45      772.05     12.42 o 
   2  -5   5        9.76       10.72      0.78 o 
   3  -5   5        5.37        7.49      0.88 o 
   4  -5   5      119.62      112.95      2.80 o 
   5  -5   5       11.52        9.44      1.26 o 
   6  -5   5       12.29       12.49      1.31 o 
   7  -5   5        1.05        0.23      1.51 o 
  -7  -4   5        9.03       13.16      1.73 o 
  -6  -4   5       72.88       75.68      4.58 o 
  -5  -4   5       36.92       33.71      2.89 o 
  -4  -4   5       92.22       88.20      6.81 o 
  -3  -4   5      110.62      102.43      3.83 o 
  -2  -4   5       82.32       83.93      2.55 o 
  -1  -4   5       60.03       54.04      1.64 o 
   0  -4   5      184.88      179.86      3.47 o 
   1  -4   5        5.44        4.42      0.53 o 
   2  -4   5      372.57      381.40      5.18 o 
   3  -4   5      196.37      188.59      3.13 o 
   4  -4   5       19.74       17.91      1.08 o 
   5  -4   5       13.74       12.58      1.29 o 
   6  -4   5        2.00        0.77      0.76 o 
   7  -4   5        4.28        4.07      1.65 o 
  -7  -3   5       14.19       15.81      1.61 o 
  -6  -3   5      132.91      136.22      8.11 o 
  -5  -3   5       17.75       18.84      1.31 o 
  -4  -3   5        2.07        1.55      0.92 o 
  -3  -3   5       27.40       26.54      2.20 o 
  -2  -3   5      204.45      186.58      3.52 o 
  -1  -3   5       75.87       83.59      2.23 o 
   0  -3   5      172.92      169.87      2.83 o 
   1  -3   5      214.59      216.78      2.99 o 
   2  -3   5       35.96       49.38      1.12 o 
   3  -3   5       90.35       87.00      1.79 o 
   4  -3   5       42.46       41.08      1.43 o 
   5  -3   5      243.35      229.50      5.41 o 
   6  -3   5       52.30       55.07      3.07 o 
   7  -3   5       59.06       63.04      4.03 o 
  -6  -2   5       41.47       46.59      2.56 o 
  -5  -2   5       19.75       18.50      1.49 o 
  -4  -2   5      239.22      231.70      5.59 o 
  -3  -2   5      123.81      120.19      4.45 o 
  -2  -2   5       69.98       71.83      2.10 o 
  -1  -2   5      234.84      230.43      4.41 o 
   0  -2   5      192.60      206.91      3.06 o 
   1  -2   5      319.50      342.08      4.54 o 
   2  -2   5       76.84       72.06      1.39 o 
   3  -2   5      134.20      124.23      2.54 o 
   4  -2   5        2.91        2.62      0.67 o 
   5  -2   5      150.34      143.47      3.76 o 
   6  -2   5       58.99       53.51      2.91 o 
   7  -2   5       48.55       46.87      2.96 o 
   8  -2   5        1.00        0.76      1.49 o 
  -7  -1   5       49.53       47.32      5.96 o 
  -6  -1   5       15.72       12.14      1.43 o 
  -5  -1   5       91.05       98.30      3.62 o 
  -4  -1   5       25.42       24.65      1.08 o 
  -3  -1   5       97.36       99.11      2.95 o 
  -2  -1   5       68.74       66.92      1.71 o 
  -1  -1   5       96.27      103.35      2.00 o 
   0  -1   5     2720.71     2940.78     35.48 o 
   1  -1   5      670.28      699.43      8.98 o 
   2  -1   5       85.15       90.11      1.58 o 
   3  -1   5        2.10        2.10      0.40 o 
   4  -1   5       16.02       16.01      1.10 o 
   5  -1   5       67.17       69.14      2.14 o 
   6  -1   5       42.49       42.94      2.53 o 
   7  -1   5       86.38       83.24      3.71 o 
   8  -1   5       60.66       67.34      3.62 o 
  -8   0   5       17.48       13.02      4.36 o 
  -7   0   5       22.56       23.08      2.80 o 
  -6   0   5       32.57       22.98      2.47 o 
  -5   0   5      123.94      123.88      6.59 o 
  -4   0   5       18.56       20.29      0.85 o 
  -3   0   5       82.39       90.50      1.85 o 
  -2   0   5       51.54       50.67      1.49 o 
  -1   0   5     1768.03     1909.04     31.53 o 
   0   0   5       53.81       54.14      1.19 o 
   1   0   5      811.35      879.96     10.83 o 
   2   0   5      112.74      132.97      2.18 o 
   3   0   5      260.46      252.30      4.49 o 
   4   0   5       22.63       19.61      1.14 o 
   5   0   5      153.56      153.48      3.52 o 
   6   0   5       68.03       63.44      2.95 o 
   7   0   5       12.00       12.37      1.72 o 
   8   0   5        8.99       11.77      1.85 o 
  -8   1   5       51.61       50.87      2.70 o 
  -7   1   5       22.06       20.59      2.20 o 
  -6   1   5       41.44       41.66      1.98 o 
  -5   1   5        6.53        5.41      1.07 o 
  -4   1   5       83.82       83.41      3.98 o 
  -3   1   5       30.44       26.97      0.87 o 
  -2   1   5      670.93      660.73     12.80 o 
  -1   1   5      173.58      178.43      4.60 o 
   0   1   5      428.46      455.58      6.84 o 
   1   1   5       50.30       54.98      1.08 o 
   2   1   5       16.21       15.59      0.61 o 
   3   1   5       56.69       55.14      1.56 o 
   4   1   5       58.95       57.78      1.86 o 
   5   1   5       21.21       22.87      1.65 o 
   6   1   5       47.92       47.28      2.52 o 
   7   1   5       24.26       24.20      2.12 o 
   8   1   5        1.06        1.01      1.51 o 
  -8   2   5        3.76        2.87      1.32 o 
  -7   2   5       32.51       31.10      2.04 o 
  -6   2   5      103.11      102.02      3.43 o 
  -5   2   5       82.28       83.08      3.04 o 
  -4   2   5       67.71       67.09      2.49 o 
  -3   2   5      167.54      161.39      4.82 o 
  -2   2   5       10.64       10.83      0.55 o 
  -1   2   5      776.69      810.80     12.06 o 
   0   2   5      108.56      109.11      1.77 o 
   1   2   5      246.38      270.91      3.39 o 
   2   2   5      177.48      192.65      2.94 o 
   3   2   5       16.96       14.49      0.97 o 
   4   2   5       55.91       53.82      2.09 o 
   5   2   5       22.37       19.98      1.57 o 
   6   2   5      107.48       99.15      4.71 o 
   7   2   5       18.48       18.03      2.66 o 
   8   2   5       14.22       18.21      2.43 o 
  -8   3   5       16.11       17.01      1.96 o 
  -7   3   5       25.13       25.50      2.02 o 
  -6   3   5       54.57       57.08      2.70 o 
  -5   3   5       58.29       58.16      2.58 o 
  -4   3   5      175.02      164.05      4.59 o 
  -3   3   5       17.42       19.89      1.68 o 
  -2   3   5      108.55      111.05      2.94 o 
  -1   3   5       82.97       82.63      1.63 o 
   0   3   5       13.50       16.56      0.62 o 
   1   3   5      206.23      245.55      3.26 o 
   2   3   5      257.25      275.53      3.99 o 
   3   3   5      381.47      420.34      6.49 o 
   4   3   5       26.74       26.83      1.28 o 
   5   3   5       13.63       16.30      2.23 o 
   6   3   5       53.23       57.73      3.21 o 
   7   3   5       29.26       27.48      2.80 o 
   8   3   5       18.43       18.03      2.41 o 
  -7   4   5       41.19       44.23      2.69 o 
  -6   4   5        9.61        8.73      1.48 o 
  -5   4   5       21.52       20.75      1.80 o 
  -4   4   5       38.25       37.05      2.44 o 
  -3   4   5       69.79       60.33      2.98 o 
  -2   4   5       64.11       64.84      2.04 o 
  -1   4   5      102.09       96.90      1.84 o 
   0   4   5      829.04      893.57      9.82 o 
   1   4   5      786.43      872.60      9.60 o 
   2   4   5      286.80      300.48      4.14 o 
   3   4   5       67.48       82.96      2.22 o 
   4   4   5       46.96       49.34      1.75 o 
   5   4   5      164.41      154.04     10.90 o 
   6   4   5      151.39      149.36      5.47 o 
   7   4   5        7.10        6.01      1.71 o 
   8   4   5       16.41       15.52      2.31 o 
  -7   5   5        3.64        3.53      1.51 o 
  -6   5   5       19.88       18.49      2.72 o 
  -5   5   5       25.32       28.48      2.45 o 
  -4   5   5       56.80       64.33      4.30 o 
  -3   5   5        9.06        9.01      0.92 o 
  -2   5   5        1.23        0.78      0.48 o 
  -1   5   5       11.15       13.46      1.07 o 
   0   5   5      175.95      200.79      2.76 o 
   1   5   5      280.24      293.30      3.42 o 
   2   5   5       36.84       36.38      0.98 o 
   3   5   5       16.19       16.12      0.93 o 
   4   5   5      143.30      134.15      4.23 o 
   5   5   5      183.66      181.13      6.10 o 
   6   5   5        0.30       -0.66      1.24 o 
   7   5   5       17.43       15.54      2.59 o 
   8   5   5        3.53        2.63      2.15 o 
  -7   6   5       15.98       23.41      2.78 o 
  -6   6   5       60.07       62.42      3.77 o 
  -5   6   5      184.69      189.08      6.72 o 
  -4   6   5       15.35       13.78      2.02 o 
  -3   6   5      142.60      134.12      3.91 o 
  -2   6   5       34.18       38.19      1.40 o 
  -1   6   5      224.46      222.77      3.70 o 
   0   6   5       12.27       12.00      0.61 o 
   1   6   5       20.82       22.28      0.78 o 
   2   6   5       14.23       14.56      0.81 o 
   3   6   5        4.10        3.64      0.73 o 
   4   6   5       36.05       40.53      1.90 o 
   5   6   5       65.26       62.73      3.34 o 
   6   6   5       99.51      101.85      4.51 o 
   7   6   5        3.59        3.68      1.64 o 
   8   6   5       10.85       13.32      2.20 o 
  -6   7   5        8.41        9.45      2.37 o 
  -5   7   5        6.23        4.84      2.28 o 
  -4   7   5       31.10       30.19      1.88 o 
  -3   7   5       67.30       66.63      2.48 o 
  -2   7   5      258.88      241.32      4.43 o 
  -1   7   5      184.68      180.01      3.10 o 
   0   7   5        9.17        8.41      0.81 o 
   1   7   5        9.70       11.10      0.75 o 
   2   7   5       11.77       11.14      0.79 o 
   3   7   5      150.58      131.49      2.88 o 
   4   7   5      143.02      125.17      3.60 o 
   5   7   5      115.64      115.83      4.86 o 
   6   7   5       46.99       45.68      3.13 o 
   7   7   5       39.84       41.42      3.25 o 
  -6   8   5        2.00        1.83      2.17 o 
  -5   8   5        4.00        5.93      2.16 o 
  -4   8   5       13.39       12.95      1.28 o 
  -3   8   5      112.57      107.03      3.11 o 
  -2   8   5       23.89       24.40      1.30 o 
  -1   8   5      210.06      211.05      3.91 o 
   0   8   5      344.85      338.61      5.63 o 
   1   8   5      223.69      225.18      3.86 o 
   2   8   5       21.63       20.23      1.00 o 
   3   8   5       98.92       85.55      2.29 o 
   4   8   5        2.83        2.53      1.10 o 
   5   8   5       89.79       86.90      4.26 o 
   6   8   5       11.96       13.25      2.19 o 
   7   8   5      106.75      104.42      4.98 o 
  -5   9   5       34.20       41.38      3.33 o 
  -4   9   5       22.55       21.55      1.69 o 
  -3   9   5       67.07       63.95      2.11 o 
  -2   9   5       40.12       42.83      1.79 o 
  -1   9   5      203.51      191.36      3.99 o 
   0   9   5       49.98       45.94      1.62 o 
   1   9   5       67.03       65.30      1.99 o 
   2   9   5       20.94       21.49      1.46 o 
   3   9   5      182.34      173.86      3.85 o 
   4   9   5       28.72       26.83      2.48 o 
   5   9   5       12.20       12.17      2.15 o 
   6   9   5       34.61       36.85      3.23 o 
   7   9   5       38.35       44.36      3.56 o 
  -5  10   5        7.60       -0.43      5.32 o 
  -4  10   5        6.31        5.37      1.37 o 
  -3  10   5       10.47        9.22      1.11 o 
  -2  10   5        9.69       10.70      2.48 o 
  -1  10   5       10.47       11.13      1.16 o 
   0  10   5       63.40       57.67      1.89 o 
   1  10   5      101.12      102.08      2.90 o 
   2  10   5        2.29        2.09      1.19 o 
   3  10   5       13.24       10.94      1.57 o 
   4  10   5       25.39       26.10      2.16 o 
   5  10   5       32.78       28.96      2.55 o 
   6  10   5        9.67        8.83      2.23 o 
  -4  11   5       20.06       17.10      2.10 o 
  -3  11   5       22.02       23.08      2.08 o 
  -2  11   5       20.77       20.25      1.81 o 
  -1  11   5       70.30       74.62      2.49 o 
   0  11   5       16.52       17.90      1.35 o 
   1  11   5       52.88       58.43      2.60 o 
   2  11   5       33.74       35.90      4.05 o 
   3  11   5       35.20       37.69      2.96 o 
   4  11   5       47.52       49.46      3.84 o 
   5  11   5        2.72        0.80      1.89 o 
  -2  12   5       32.09       30.43      3.07 o 
  -1  12   5        3.47        1.79      1.33 o 
   0  12   5       30.82       29.21      1.65 o 
   1  12   5        3.65        2.64      1.09 o 
   2  12   5       14.30       15.79      2.03 o 
   3  12   5       74.09       74.81      3.21 o 
   4  12   5      139.43      147.46      5.72 o 
   0  13   5        5.84        7.37      1.25 o 
   1  13   5       24.55       28.28      2.27 o 
   2  13   5        6.20        6.66      1.75 o 
  -1 -11   6       20.37       16.66      6.68 o 
   0 -11   6        3.43        3.06      2.56 o 
  -4 -10   6        6.09        7.23      3.10 o 
  -3 -10   6        4.19        5.98      3.06 o 
  -2 -10   6       26.99       25.30      2.74 o 
  -1 -10   6       31.16       33.12      2.38 o 
   0 -10   6       16.85       18.58      2.34 o 
   1 -10   6       38.52       42.06      2.20 o 
   2 -10   6        0.56        0.24      1.09 o 
  -5  -9   6       17.49       20.42      3.90 o 
  -4  -9   6       52.14       55.77      5.85 o 
  -3  -9   6      160.86      167.45     10.76 o 
  -2  -9   6       12.27       12.16      2.00 o 
  -1  -9   6       59.53       57.37      2.71 o 
   0  -9   6       12.05       11.23      2.77 o 
   1  -9   6        3.27        4.17      1.15 o 
   2  -9   6       24.35       24.04      1.67 o 
   3  -9   6       60.80       65.26      2.40 o 
   4  -9   6       17.13       20.71      1.95 o 
  -6  -8   6       15.54       17.39      3.26 o 
  -5  -8   6        3.57        5.78      2.56 o 
  -4  -8   6       65.67       58.92      5.44 o 
  -3  -8   6       86.17       79.19      6.52 o 
  -2  -8   6       16.21       18.36      2.08 o 
  -1  -8   6       29.62       31.00      1.94 o 
   0  -8   6       12.05       12.86      1.89 o 
   1  -8   6       25.15       26.68      1.57 o 
   2  -8   6      104.91      109.99      2.85 o 
   3  -8   6       36.84       44.07      1.91 o 
   4  -8   6        5.88        6.26      1.57 o 
   5  -8   6       12.96       13.06      1.53 o 
  -6  -7   6       73.39       67.16      5.40 o 
  -5  -7   6       27.91       26.24      3.48 o 
  -4  -7   6       37.59       35.80      3.98 o 
  -3  -7   6       11.16       14.23      2.90 o 
  -2  -7   6       31.39       29.76      2.28 o 
  -1  -7   6        0.71        1.55      0.95 o 
   0  -7   6       26.17       22.75      1.65 o 
   1  -7   6       14.94       15.38      1.26 o 
   2  -7   6       65.87       68.97      2.15 o 
   3  -7   6       40.49       35.95      1.66 o 
   4  -7   6        7.29        8.11      1.32 o 
   5  -7   6       25.46       26.48      1.79 o 
  -7  -6   6       10.05       16.53      2.70 o 
  -6  -6   6        2.47        4.55      1.88 o 
  -5  -6   6        7.11        4.23      1.95 o 
  -4  -6   6        5.04        3.89      1.87 o 
  -3  -6   6       57.79       56.86      4.82 o 
  -2  -6   6        3.73        5.55      1.26 o 
  -1  -6   6      194.42      188.08      4.45 o 
   0  -6   6      176.50      181.80      3.90 o 
   1  -6   6       49.83       45.74      1.62 o 
   2  -6   6       61.63       61.46      2.76 o 
   3  -6   6       62.68       57.69      2.41 o 
   4  -6   6        4.25        2.50      0.88 o 
   5  -6   6        2.06        1.25      0.93 o 
   6  -6   6       15.34       14.58      1.67 o 
  -7  -5   6      141.80      155.84      8.33 o 
  -6  -5   6       58.93       70.36      4.91 o 
  -5  -5   6        3.76        3.34      1.57 o 
  -4  -5   6       36.91       38.15      3.52 o 
  -3  -5   6       12.42       13.01      1.60 o 
  -2  -5   6       54.44       51.14      2.14 o 
  -1  -5   6       38.23       33.32      1.44 o 
   0  -5   6       12.47       12.29      0.96 o 
   1  -5   6      271.94      256.92      5.03 o 
   2  -5   6      379.09      367.02      6.31 o 
   3  -5   6       20.39       21.49      1.11 o 
   4  -5   6      116.05      116.49      2.94 o 
   5  -5   6       32.54       33.78      1.80 o 
   6  -5   6       23.20       27.84      1.90 o 
  -7  -4   6       66.90       75.18      4.71 o 
  -6  -4   6        0.94        2.95      1.40 o 
  -5  -4   6      285.45      269.62     12.85 o 
  -4  -4   6        4.12        4.00      1.16 o 
  -3  -4   6        5.57        5.84      1.28 o 
  -2  -4   6       14.87       10.83      1.06 o 
  -1  -4   6        9.09        8.40      0.87 o 
   0  -4   6      418.78      417.47      6.54 o 
   1  -4   6      441.44      455.03      6.65 o 
   2  -4   6      224.82      214.42      3.81 o 
   3  -4   6      256.60      250.71      4.16 o 
   4  -4   6       60.60       63.53      2.02 o 
   5  -4   6       39.87       37.62      2.08 o 
   6  -4   6       33.20       31.57      1.88 o 
   7  -4   6        0.87        2.87      1.64 o 
  -7  -3   6       74.22       79.05      3.11 o 
  -6  -3   6      107.03      109.44      4.06 o 
  -5  -3   6      115.76      113.26      3.21 o 
  -4  -3   6      228.46      216.89      5.56 o 
  -3  -3   6      315.54      317.19      9.05 o 
  -2  -3   6       20.02       18.03      2.05 o 
  -1  -3   6       45.67       50.00      1.44 o 
   0  -3   6       71.49       74.62      1.66 o 
   1  -3   6      540.22      563.51      6.88 o 
   2  -3   6      133.76      142.56      2.27 o 
   3  -3   6       31.86       32.20      1.19 o 
   4  -3   6      121.54      119.35      2.80 o 
   5  -3   6       15.66       15.13      1.39 o 
   6  -3   6       17.75       17.12      1.54 o 
   7  -3   6       37.32       38.56      3.03 o 
  -7  -2   6       41.67       46.26      3.13 o 
  -6  -2   6       20.94       20.93      2.55 o 
  -5  -2   6       68.38       68.41      2.22 o 
  -4  -2   6      336.71      352.36      8.23 o 
  -3  -2   6       27.54       26.69      1.37 o 
  -2  -2   6       28.41       26.74      0.89 o 
  -1  -2   6      160.55      171.95      3.56 o 
   0  -2   6        3.36        2.12      0.45 o 
   1  -2   6      438.16      439.42      5.75 o 
   2  -2   6       71.25       75.22      1.47 o 
   3  -2   6        9.68       12.26      0.74 o 
   4  -2   6       50.74       43.56      1.83 o 
   5  -2   6      135.18      136.74      3.80 o 
   6  -2   6        6.48        5.95      1.49 o 
   7  -2   6       81.66       79.59      3.88 o 
  -7  -1   6        1.09        0.81      1.12 o 
  -6  -1   6        6.65        5.39      1.50 o 
  -5  -1   6      204.32      191.60      6.45 o 
  -4  -1   6      147.75      146.59      4.00 o 
  -3  -1   6      219.09      224.49      5.60 o 
  -2  -1   6      121.32      131.39      3.35 o 
  -1  -1   6      496.95      505.83      8.27 o 
   0  -1   6      443.70      485.07      6.55 o 
   1  -1   6      302.41      344.46      4.60 o 
   2  -1   6      132.17      137.17      2.20 o 
   3  -1   6       88.67       94.74      1.84 o 
   4  -1   6       91.23       89.48      2.32 o 
   5  -1   6       43.07       44.51      2.57 o 
   6  -1   6      126.97      129.72      4.62 o 
   7  -1   6        9.81        6.64      1.63 o 
   8  -1   6       17.39       16.59      2.29 o 
  -8   0   6       23.00       27.13      6.83 o 
  -7   0   6       29.20       35.19      1.95 o 
  -6   0   6       19.17       22.15      1.54 o 
  -5   0   6       38.33       40.48      2.70 o 
  -4   0   6      162.78      152.24      6.57 o 
  -3   0   6      191.26      195.53      4.95 o 
  -2   0   6      155.71      148.88      3.37 o 
  -1   0   6       18.59       21.85      0.89 o 
   0   0   6     1385.99     1512.87     18.43 o 
   1   0   6       82.01       86.84      1.53 o 
   2   0   6       19.08       20.07      0.94 o 
   3   0   6       22.85       21.55      0.89 o 
   4   0   6      115.79      119.39      2.74 o 
   5   0   6       78.29       73.81      2.43 o 
   6   0   6       20.53       17.65      1.90 o 
   7   0   6       29.55       30.21      2.46 o 
   8   0   6       11.89       11.01      1.90 o 
  -8   1   6       12.92       21.23      1.87 o 
  -7   1   6        7.06        6.62      1.34 o 
  -6   1   6       63.97       65.50      2.85 o 
  -5   1   6      197.00      191.37      5.70 o 
  -4   1   6       79.63       76.51      4.32 o 
  -3   1   6      153.79      159.52      4.23 o 
  -2   1   6       91.65      105.64      1.97 o 
  -1   1   6      261.01      272.05      4.49 o 
   0   1   6      803.61      860.11     11.14 o 
   1   1   6      275.68      302.89      3.64 o 
   2   1   6      193.75      201.97      3.27 o 
   3   1   6      109.53      113.71      2.24 o 
   4   1   6        5.73        7.15      1.21 o 
   5   1   6        0.93        0.21      0.73 o 
   6   1   6       24.62       23.30      2.01 o 
   7   1   6       47.48       51.31      2.95 o 
   8   1   6       27.18       31.06      3.64 o 
  -8   2   6       50.01       57.46      3.14 o 
  -7   2   6        7.59        8.71      1.40 o 
  -6   2   6        4.07        4.08      1.26 o 
  -5   2   6      131.62      124.81      3.83 o 
  -4   2   6      174.33      171.45      4.65 o 
  -3   2   6       17.28       18.86      1.60 o 
  -2   2   6       38.63       35.83      1.05 o 
  -1   2   6       85.17       92.88      1.83 o 
   0   2   6       76.29       75.84      1.42 o 
   1   2   6       38.91       37.57      0.88 o 
   2   2   6      274.82      282.99      3.74 o 
   3   2   6        3.39        4.02      0.44 o 
   4   2   6        4.59        5.86      0.66 o 
   5   2   6       75.46       70.73      2.30 o 
   6   2   6      120.03      116.73      4.16 o 
   7   2   6        3.72        3.35      1.79 o 
   8   2   6        8.15        9.38      2.82 o 
  -7   3   6       13.98       19.92      2.33 o 
  -6   3   6       18.11       15.54      1.67 o 
  -5   3   6       35.82       37.26      2.11 o 
  -4   3   6        2.90        1.62      1.31 o 
  -3   3   6       38.81       37.15      2.53 o 
  -2   3   6      128.60      130.78      2.99 o 
  -1   3   6       57.71       64.28      1.35 o 
   0   3   6      294.55      302.73      4.00 o 
   1   3   6       49.21       49.06      1.01 o 
   2   3   6      524.21      557.99      6.57 o 
   3   3   6       63.50       61.06      1.79 o 
   4   3   6       75.21       69.56      2.19 o 
   5   3   6      123.59      127.75      5.08 o 
   6   3   6       84.19       82.12      4.01 o 
   7   3   6       26.13       28.60      2.76 o 
   8   3   6       19.91       26.36      2.86 o 
  -7   4   6       19.04       25.36      2.25 o 
  -6   4   6       12.18       14.86      1.85 o 
  -5   4   6      103.90       99.09      4.15 o 
  -4   4   6       83.09       83.90      3.73 o 
  -3   4   6      132.79      133.44      4.74 o 
  -2   4   6      185.19      175.80      3.88 o 
  -1   4   6       67.28       66.40      1.64 o 
   0   4   6      394.23      406.72      4.86 o 
   1   4   6      410.82      454.17      5.32 o 
   2   4   6      106.04      111.12      2.07 o 
   3   4   6       64.35       73.14      1.78 o 
   4   4   6      450.59      448.92      8.38 o 
   5   4   6       34.15       33.64      1.65 o 
   6   4   6       77.98       75.12      3.87 o 
   7   4   6       37.20       34.02      6.82 o 
   8   4   6       10.67       14.07      2.43 o 
  -7   5   6        9.43        9.58      2.09 o 
  -6   5   6        2.67        3.64      3.97 o 
  -5   5   6       38.69       34.55      2.66 o 
  -4   5   6       42.54       39.45      2.72 o 
  -3   5   6       11.66       11.66      1.42 o 
  -2   5   6       63.03       59.47      2.64 o 
  -1   5   6      123.28      131.36      2.27 o 
   0   5   6       60.21       72.93      1.45 o 
   1   5   6       75.33       79.43      1.41 o 
   2   5   6       51.27       58.91      1.31 o 
   3   5   6        9.87        9.58      0.86 o 
   4   5   6        9.99        8.50      1.13 o 
   5   5   6      106.47      101.29      3.21 o 
   6   5   6       34.40       31.04      2.64 o 
   7   5   6       27.82       28.42      2.69 o 
   8   5   6        6.84        9.67      2.21 o 
  -7   6   6       11.36       16.47      2.58 o 
  -6   6   6        0.23       -1.59      1.59 o 
  -5   6   6       73.70       67.53      3.79 o 
  -4   6   6       14.63       15.44      2.15 o 
  -3   6   6      120.54      116.68      3.31 o 
  -2   6   6       21.74       22.79      1.36 o 
  -1   6   6       21.38       19.03      0.97 o 
   0   6   6       14.83       16.51      1.09 o 
   1   6   6       45.64       55.24      1.32 o 
   2   6   6       38.30       34.66      1.69 o 
   3   6   6       73.76       73.50      2.05 o 
   4   6   6       44.81       44.02      2.05 o 
   5   6   6      154.59      149.73      4.28 o 
   6   6   6       53.48       58.85      3.61 o 
   7   6   6        8.93        8.66      2.00 o 
   8   6   6       28.15       33.08      3.15 o 
  -6   7   6       39.15       40.44      3.44 o 
  -5   7   6        7.54        9.50      2.15 o 
  -4   7   6       17.45       16.03      2.11 o 
  -3   7   6        0.55        0.14      0.77 o 
  -2   7   6        4.70        4.99      0.81 o 
  -1   7   6       52.99       52.19      1.50 o 
   0   7   6      141.73      141.96      3.14 o 
   1   7   6      271.56      261.59      5.67 o 
   2   7   6      114.27      105.33      2.60 o 
   3   7   6       13.08       11.18      1.00 o 
   4   7   6        3.16        0.62      0.93 o 
   5   7   6        8.27        9.02      1.18 o 
   6   7   6        0.66       -0.70      1.43 o 
   7   7   6       32.28       33.06      3.37 o 
  -6   8   6       28.05       26.61      3.25 o 
  -5   8   6       10.84        9.09      2.43 o 
  -4   8   6       16.89       16.96      1.34 o 
  -3   8   6       51.42       45.77      2.22 o 
  -2   8   6      148.37      144.51      3.68 o 
  -1   8   6       22.41       20.80      1.10 o 
   0   8   6      336.67      317.36      5.37 o 
   1   8   6       78.27       84.02      2.16 o 
   2   8   6       51.18       47.15      1.67 o 
   3   8   6       53.09       52.52      2.02 o 
   4   8   6      164.55      152.17      4.73 o 
   5   8   6       11.53       13.30      1.51 o 
   6   8   6       54.39       55.98      3.70 o 
   7   8   6       18.81       22.14      4.82 o 
  -5   9   6        1.07        0.79      1.95 o 
  -4   9   6        7.20        6.83      1.17 o 
  -3   9   6       34.76       39.45      1.91 o 
  -2   9   6       52.54       49.73      1.92 o 
  -1   9   6        0.11       -0.05      0.66 o 
   0   9   6       81.66       81.93      2.21 o 
   1   9   6       21.70       23.06      1.25 o 
   2   9   6        6.91        6.88      0.91 o 
   3   9   6       48.89       49.27      2.14 o 
   4   9   6       10.74       13.20      1.72 o 
   5   9   6       91.56       90.96      3.38 o 
   6   9   6      102.16      102.14      5.14 o 
  -4  10   6       16.94       15.44      2.02 o 
  -3  10   6       30.47       27.20      1.75 o 
  -2  10   6       10.13       10.79      1.43 o 
  -1  10   6       77.30       75.77      2.42 o 
   0  10   6       41.32       43.15      1.74 o 
   1  10   6       32.58       31.77      1.58 o 
   2  10   6        7.51        7.45      1.02 o 
   3  10   6        3.85        6.02      1.63 o 
   4  10   6       16.00       17.90      1.77 o 
   5  10   6      132.62      136.06      5.30 o 
   6  10   6        2.60        2.15      1.90 o 
  -3  11   6       16.97       17.24      1.97 o 
  -2  11   6       36.18       33.10      2.18 o 
  -1  11   6       29.39       32.93      1.73 o 
   0  11   6       51.84       52.70      1.98 o 
   1  11   6       10.92       14.29      1.34 o 
   2  11   6       38.22       38.96      2.25 o 
   3  11   6        7.96       10.76      1.71 o 
   4  11   6        6.64        5.25      1.48 o 
   5  11   6       33.06       40.40      3.94 o 
  -2  12   6       65.18       64.21      3.05 o 
  -1  12   6       64.20       68.66      2.84 o 
   0  12   6       72.30       76.94      2.47 o 
   1  12   6        1.32        0.18      1.08 o 
   2  12   6       71.75       76.39      3.18 o 
   3  12   6       27.37       31.82      2.36 o 
   4  12   6       10.93        7.52      2.09 o 
   0  13   6       12.64       17.55      2.11 o 
   1  13   6        1.88        0.86      1.44 o 
   2  13   6        6.14        9.31      4.76 o 
  -3 -10   7       40.98       49.40      6.16 o 
  -2 -10   7       14.78       17.69      2.45 o 
  -1 -10   7       54.25       72.25      8.01 o 
   0 -10   7       53.55       49.81      6.23 o 
   1 -10   7       16.00       19.73      2.26 o 
  -4  -9   7       44.86       49.84      5.75 o 
  -3  -9   7       18.37       22.21      4.03 o 
  -2  -9   7       21.75       19.66      2.34 o 
  -1  -9   7        8.25        9.40      1.46 o 
   0  -9   7       30.42       29.15      2.89 o 
   1  -9   7       15.60       17.81      1.64 o 
   2  -9   7        0.19        0.34      0.92 o 
   3  -9   7       82.05       93.87      3.29 o 
  -5  -8   7       12.08       14.30      3.30 o 
  -4  -8   7       19.86       29.29      4.16 o 
  -3  -8   7       33.36       25.41      3.95 o 
  -2  -8   7       79.06       62.66      3.57 o 
  -1  -8   7       34.45       34.15      1.95 o 
   0  -8   7        3.67        1.86      1.44 o 
   1  -8   7       27.46       27.56      1.85 o 
   2  -8   7       53.15       59.53      2.63 o 
   3  -8   7       19.78       19.59      1.47 o 
   4  -8   7       26.57       35.11      2.34 o 
  -6  -7   7       30.30       33.18      3.96 o 
  -5  -7   7       39.26       43.27      4.49 o 
  -4  -7   7       23.40       24.01      3.64 o 
  -3  -7   7       44.85       44.19      4.78 o 
  -2  -7   7       14.68       11.30      2.62 o 
  -1  -7   7        7.80        6.34      1.13 o 
   0  -7   7       58.56       60.26      2.75 o 
   1  -7   7       18.91       17.76      1.41 o 
   2  -7   7       22.89       23.57      1.43 o 
   3  -7   7       45.65       47.28      1.95 o 
   4  -7   7       15.83       15.64      1.69 o 
   5  -7   7       42.69       38.83      2.26 o 
  -6  -6   7       28.38       31.41      3.61 o 
  -5  -6   7       34.10       28.94      3.49 o 
  -4  -6   7        2.39        1.43      1.70 o 
  -3  -6   7        1.49        1.42      1.76 o 
  -2  -6   7       15.20       14.47      1.67 o 
  -1  -6   7       57.91       54.44      2.21 o 
   0  -6   7        2.91        1.96      0.85 o 
   1  -6   7      132.02      127.05      3.69 o 
   2  -6   7       52.66       53.18      1.87 o 
   3  -6   7       28.48       27.99      1.50 o 
   4  -6   7       12.37       13.35      2.11 o 
   5  -6   7       10.63       11.04      1.39 o 
   6  -6   7       57.09       62.23      3.22 o 
  -7  -5   7       24.38       24.10      2.87 o 
  -6  -5   7        4.18        5.83      1.90 o 
  -5  -5   7       42.15       40.42      3.79 o 
  -4  -5   7      113.32      110.93      7.08 o 
  -3  -5   7       32.53       29.44      2.58 o 
  -2  -5   7       62.11       53.41      2.44 o 
  -1  -5   7      118.61      111.85      3.41 o 
   0  -5   7      150.12      151.02      3.23 o 
   1  -5   7       12.17       13.42      1.15 o 
   2  -5   7      147.67      152.87      3.90 o 
   3  -5   7       28.41       28.72      1.77 o 
   4  -5   7        9.68        9.35      2.07 o 
   5  -5   7       20.11       22.13      1.85 o 
   6  -5   7        9.75       12.45      1.56 o 
  -7  -4   7       78.24       78.06      5.08 o 
  -6  -4   7        0.57       -0.30      1.36 o 
  -5  -4   7       47.97       49.31      4.00 o 
  -4  -4   7       27.60       26.39      2.36 o 
  -3  -4   7      268.69      262.40      8.02 o 
  -2  -4   7        9.72        8.22      1.26 o 
  -1  -4   7       22.50       21.08      1.20 o 
   0  -4   7       68.00       68.60      1.86 o 
   1  -4   7      584.66      570.46      8.65 o 
   2  -4   7       44.80       48.53      1.62 o 
   3  -4   7       67.13       66.60      1.95 o 
   4  -4   7       88.65       87.45      3.78 o 
   5  -4   7       42.48       43.55      2.02 o 
   6  -4   7       15.02       14.93      1.54 o 
   7  -4   7       22.76       24.68      5.36 o 
  -7  -3   7        1.77        2.08      1.57 o 
  -6  -3   7       35.28       32.36      2.07 o 
  -5  -3   7       41.66       41.42      2.17 o 
  -4  -3   7       87.59       85.02      2.97 o 
  -3  -3   7      201.58      197.54      6.38 o 
  -2  -3   7       77.87       74.99      2.50 o 
  -1  -3   7       21.52       26.16      1.22 o 
   0  -3   7       32.36       29.12      1.16 o 
   1  -3   7       47.09       43.26      1.32 o 
   2  -3   7      428.98      411.35      5.75 o 
   3  -3   7       24.73       20.62      1.10 o 
   4  -3   7       63.47       60.78      1.97 o 
   5  -3   7       27.47       26.41      1.59 o 
   6  -3   7       25.64       22.48      2.07 o 
   7  -3   7       20.95       23.40      2.64 o 
  -7  -2   7       34.01       40.23      2.27 o 
  -6  -2   7       13.83       14.89      1.40 o 
  -5  -2   7       65.08       71.28      2.86 o 
  -4  -2   7      699.51      700.72     15.42 o 
  -3  -2   7       29.57       28.25      1.64 o 
  -2  -2   7      141.23      145.58      3.19 o 
  -1  -2   7      114.23      120.81      2.60 o 
   0  -2   7       93.92      105.75      1.96 o 
   1  -2   7      100.21      106.61      2.16 o 
   2  -2   7      258.76      265.16      3.86 o 
   3  -2   7       60.32       56.28      1.51 o 
   4  -2   7      115.26      115.50      3.05 o 
   5  -2   7       45.37       46.57      2.21 o 
   6  -2   7       43.71       43.16      3.06 o 
   7  -2   7       35.42       37.75      2.95 o 
  -7  -1   7        7.72        6.44      1.16 o 
  -6  -1   7       80.15       87.38      3.27 o 
  -5  -1   7       72.81       75.09      2.99 o 
  -4  -1   7        8.28        7.23      1.50 o 
  -3  -1   7      437.79      450.80     10.37 o 
  -2  -1   7       43.51       44.55      1.25 o 
  -1  -1   7       76.52       83.32      1.85 o 
   0  -1   7      213.02      216.18      3.47 o 
   1  -1   7      122.94      140.98      2.34 o 
   2  -1   7      192.15      182.60      2.86 o 
   3  -1   7       49.94       47.29      1.37 o 
   4  -1   7      134.07      123.64      2.98 o 
   5  -1   7       70.64       67.21      2.56 o 
   6  -1   7       72.15       70.38      3.05 o 
   7  -1   7       79.27       79.35      3.96 o 
  -7   0   7       20.33       21.15      1.73 o 
  -6   0   7       31.94       36.27      2.08 o 
  -5   0   7        0.73        0.26      0.95 o 
  -4   0   7      345.82      327.28      8.84 o 
  -3   0   7      220.16      215.33      5.07 o 
  -2   0   7      152.07      176.72      3.25 o 
  -1   0   7       86.09      101.12      2.41 o 
   0   0   7        6.30        9.37      0.66 o 
   1   0   7      453.69      498.35      5.96 o 
   2   0   7      157.33      162.96      2.48 o 
   3   0   7        3.71        3.27      0.51 o 
   4   0   7      138.09      128.91      3.04 o 
   5   0   7        7.21        6.87      1.06 o 
   6   0   7      175.23      160.65      7.88 o 
   7   0   7       16.48       15.32      2.04 o 
   8   0   7        0.23        0.92      1.58 o 
  -7   1   7        6.14        4.93      1.36 o 
  -6   1   7       40.83       39.89      2.34 o 
  -5   1   7       31.91       34.86      2.13 o 
  -4   1   7       85.35       79.88      4.16 o 
  -3   1   7       18.82       16.40      1.51 o 
  -2   1   7       25.63       32.41      0.89 o 
  -1   1   7       29.01       27.11      1.26 o 
   0   1   7      275.46      277.65      4.24 o 
   1   1   7      160.66      160.73      2.25 o 
   2   1   7      118.32      121.44      2.02 o 
   3   1   7        1.11        0.87      0.51 o 
   4   1   7       25.68       23.28      1.41 o 
   5   1   7       52.94       45.45      2.01 o 
   6   1   7      106.18      101.17      3.98 o 
   7   1   7       11.79       10.12      1.78 o 
   8   1   7       14.70       11.91      2.50 o 
  -7   2   7        7.29        5.79      1.58 o 
  -6   2   7       32.55       33.76      2.32 o 
  -5   2   7      127.66      128.28      4.58 o 
  -4   2   7       36.91       35.62      2.27 o 
  -3   2   7       31.03       29.51      2.16 o 
  -2   2   7       59.48       60.95      1.94 o 
  -1   2   7      174.88      191.20      3.03 o 
   0   2   7       22.91       25.57      1.14 o 
   1   2   7       51.27       51.82      1.11 o 
   2   2   7      214.17      227.62      3.04 o 
   3   2   7       66.82       72.08      1.78 o 
   4   2   7       19.94       20.64      1.24 o 
   5   2   7       38.21       40.32      2.35 o 
   6   2   7       36.37       37.83      2.53 o 
   7   2   7       13.28       15.63      2.36 o 
   8   2   7        8.66        9.33      2.23 o 
  -7   3   7       17.02       14.27      2.04 o 
  -6   3   7        0.43        0.73      1.33 o 
  -5   3   7       38.14       37.21      2.47 o 
  -4   3   7       49.21       43.78      2.57 o 
  -3   3   7       31.47       29.54      2.71 o 
  -2   3   7       82.04       79.99      2.26 o 
  -1   3   7      124.24      113.93      2.36 o 
   0   3   7       82.53       87.78      1.61 o 
   1   3   7      746.37      760.33      9.06 o 
   2   3   7       42.43       44.01      1.28 o 
   3   3   7      256.72      267.56      4.57 o 
   4   3   7      146.36      157.69      3.14 o 
   5   3   7      266.27      247.86      5.67 o 
   6   3   7        7.07        7.07      1.75 o 
   7   3   7       28.09       25.21      2.76 o 
   8   3   7       11.00       10.49      2.31 o 
  -7   4   7       17.53       21.93      2.45 o 
  -6   4   7       30.90       31.33      2.58 o 
  -5   4   7       56.01       54.94      3.13 o 
  -4   4   7       44.41       44.39      2.78 o 
  -3   4   7        0.75        0.93      1.19 o 
  -2   4   7      128.95      121.21      3.06 o 
  -1   4   7       14.09       14.93      0.90 o 
   0   4   7      134.22      129.99      2.11 o 
   1   4   7      205.53      212.34      2.98 o 
   2   4   7       38.92       36.33      1.21 o 
   3   4   7       83.12       82.77      1.89 o 
   4   4   7      108.42      115.39      2.57 o 
   5   4   7      208.01      204.17      5.49 o 
   6   4   7        0.98        1.46      1.43 o 
   7   4   7       15.01       12.66      3.20 o 
   8   4   7        4.87        2.48      1.88 o 
  -7   5   7        3.96        4.27      1.84 o 
  -6   5   7       10.90        8.98      1.98 o 
  -5   5   7        7.73        7.12      1.80 o 
  -4   5   7      244.34      222.53      7.24 o 
  -3   5   7      156.51      158.41      3.75 o 
  -2   5   7       69.74       68.22      1.99 o 
  -1   5   7       30.46       31.94      1.04 o 
   0   5   7       84.05       87.86      2.09 o 
   1   5   7       39.82       40.44      1.11 o 
   2   5   7      187.95      202.03      4.20 o 
   3   5   7       38.20       40.46      1.19 o 
   4   5   7      108.50       99.47      2.51 o 
   5   5   7       13.11       12.33      1.52 o 
   6   5   7       59.18       51.75      3.46 o 
   7   5   7       12.45       16.05      2.38 o 
  -6   6   7       19.52       18.60      2.51 o 
  -5   6   7       58.39       59.10      3.62 o 
  -4   6   7       36.42       34.22      2.54 o 
  -3   6   7       38.25       36.17      1.84 o 
  -2   6   7      100.74      101.22      2.18 o 
  -1   6   7       51.67       50.30      1.49 o 
   0   6   7      185.93      185.87      3.14 o 
   1   6   7       62.91       65.05      1.70 o 
   2   6   7       21.94       22.10      1.31 o 
   3   6   7       47.97       48.38      1.72 o 
   4   6   7        5.06        6.04      0.94 o 
   5   6   7       12.48       13.52      2.13 o 
   6   6   7        0.45       -0.28      1.31 o 
   7   6   7        6.45        6.03      1.95 o 
  -6   7   7        6.68        7.50      3.49 o 
  -5   7   7       26.24       30.36      2.72 o 
  -4   7   7       46.71       42.01      2.91 o 
  -3   7   7       16.75       14.97      1.39 o 
  -2   7   7       77.85       76.05      2.10 o 
  -1   7   7       99.66       97.10      2.23 o 
   0   7   7      220.01      208.06      4.32 o 
   1   7   7      137.47      131.58      2.83 o 
   2   7   7        0.89        1.99      0.61 o 
   3   7   7        1.44        0.88      0.74 o 
   4   7   7       16.36       21.97      1.30 o 
   5   7   7       57.21       50.26      2.50 o 
   6   7   7       20.55       21.28      2.61 o 
   7   7   7       38.71       38.56      3.42 o 
  -5   8   7       11.56        9.00      3.34 o 
  -4   8   7       53.20       52.89      3.35 o 
  -3   8   7      143.90      134.33      4.00 o 
  -2   8   7        2.18        3.42      1.61 o 
  -1   8   7       51.39       49.26      1.66 o 
   0   8   7       46.51       48.17      1.66 o 
   1   8   7      157.93      142.30      3.02 o 
   2   8   7        9.58        6.02      0.87 o 
   3   8   7        7.05        7.73      1.00 o 
   4   8   7       48.51       59.38      2.20 o 
   5   8   7       16.27       17.65      1.67 o 
   6   8   7       46.68       43.86      3.57 o 
   7   8   7       22.48       20.13      2.92 o 
  -5   9   7       10.74        6.81      2.63 o 
  -4   9   7        7.74        6.87      1.15 o 
  -3   9   7        0.63       -0.81      0.81 o 
  -2   9   7       27.97       26.09      1.52 o 
  -1   9   7        5.69        4.11      1.29 o 
   0   9   7      264.99      263.67      5.38 o 
   1   9   7       98.90      102.69      2.53 o 
   2   9   7        9.17        9.62      1.01 o 
   3   9   7       24.50       22.30      1.55 o 
   4   9   7       13.07       14.21      1.38 o 
   5   9   7       14.43       14.80      1.73 o 
   6   9   7       18.14       23.49      2.99 o 
  -4  10   7       36.90       30.94      2.01 o 
  -3  10   7        2.83        1.16      0.97 o 
  -2  10   7        6.91        8.17      1.31 o 
  -1  10   7       74.54       77.71      2.79 o 
   0  10   7       12.73       12.58      1.42 o 
   1  10   7        3.79        4.50      1.16 o 
   2  10   7       38.96       38.97      1.77 o 
   3  10   7        6.21        4.81      1.32 o 
   4  10   7       38.07       34.18      2.49 o 
   5  10   7       19.37       20.64      2.00 o 
   6  10   7       16.07       14.58      2.75 o 
  -3  11   7       15.27       16.06      1.99 o 
  -2  11   7       11.04       11.65      1.54 o 
  -1  11   7       12.57       14.53      1.54 o 
   0  11   7        7.60        7.36      1.15 o 
   1  11   7       90.50       93.29      2.89 o 
   2  11   7        3.12        3.39      1.27 o 
   3  11   7       64.52       67.38      3.10 o 
   4  11   7       11.89       15.02      2.31 o 
   5  11   7       13.33       14.90      2.42 o 
  -2  12   7        0.13        1.84      1.51 o 
  -1  12   7        2.24        3.22      1.22 o 
   0  12   7       84.38       89.70      2.90 o 
   1  12   7       29.72       28.65      1.79 o 
   2  12   7        4.49        5.01      1.55 o 
   3  12   7      124.99      131.65      4.63 o 
  -3  -9   8        9.33       10.09      3.58 o 
  -2  -9   8        3.22        0.23      1.47 o 
  -1  -9   8       20.09       19.78      2.62 o 
   0  -9   8       42.42       36.91      3.19 o 
   1  -9   8       34.89       41.39      2.71 o 
   2  -9   8       14.06       18.31      1.77 o 
  -4  -8   8        7.67        7.89      3.03 o 
  -3  -8   8        9.81        6.03      2.71 o 
  -2  -8   8        2.77        4.02      1.53 o 
  -1  -8   8       19.41       18.61      2.06 o 
   0  -8   8        9.03       14.55      2.17 o 
   1  -8   8       17.38       18.72      1.54 o 
   2  -8   8       15.29       18.57      1.47 o 
   3  -8   8       33.91       37.85      1.97 o 
  -5  -7   8        2.98        3.39      2.26 o 
  -4  -7   8        0.85        0.47      2.14 o 
  -3  -7   8       13.73       10.67      3.01 o 
  -2  -7   8        0.36        0.12      1.18 o 
  -1  -7   8        0.91        1.61      1.09 o 
   0  -7   8       36.86       37.29      2.23 o 
   1  -7   8       20.07       20.33      1.54 o 
   2  -7   8       16.15       17.22      1.35 o 
   3  -7   8      116.61      122.95      3.36 o 
   4  -7   8       16.36       19.76      1.76 o 
  -6  -6   8       38.55       41.11      4.37 o 
  -5  -6   8       14.65       17.69      3.18 o 
  -4  -6   8       13.89       10.07      2.68 o 
  -3  -6   8        7.77        4.97      2.24 o 
  -2  -6   8       70.67       75.49      3.64 o 
  -1  -6   8       25.75       24.83      1.53 o 
   0  -6   8       77.01       71.47      2.59 o 
   1  -6   8        4.23        2.46      1.02 o 
   2  -6   8       10.94       11.87      1.18 o 
   3  -6   8       18.35       20.35      1.45 o 
   4  -6   8       48.97       48.02      2.55 o 
   5  -6   8        0.08        0.79      1.10 o 
  -6  -5   8        0.40        0.24      1.59 o 
  -5  -5   8       21.88       24.08      3.24 o 
  -4  -5   8       10.35        7.53      2.23 o 
  -3  -5   8       29.49       31.20      8.88 o 
  -2  -5   8      376.14      349.02      9.17 o 
  -1  -5   8       61.53       61.86      2.56 o 
   0  -5   8       76.84       78.79      2.65 o 
   1  -5   8      101.79      100.49      2.82 o 
   2  -5   8      282.78      280.47      5.20 o 
   3  -5   8        4.45        4.91      0.99 o 
   4  -5   8       45.46       39.94      2.27 o 
   5  -5   8        3.48        2.34      1.26 o 
   6  -5   8       20.92       20.14      2.11 o 
  -7  -4   8        1.09        2.27      1.61 o 
  -6  -4   8       55.30       55.93      4.46 o 
  -5  -4   8       50.07       52.85      4.46 o 
  -4  -4   8       33.63       31.05      2.74 o 
  -3  -4   8      137.93      134.47      5.99 o 
  -2  -4   8       71.13       69.51      2.57 o 
  -1  -4   8       35.04       30.22      1.46 o 
   0  -4   8      245.86      235.22      5.74 o 
   1  -4   8       12.90       14.55      1.31 o 
   2  -4   8       67.53       68.80      2.05 o 
   3  -4   8       53.08       51.13      1.92 o 
   4  -4   8       19.30       19.22      1.68 o 
   5  -4   8       34.46       32.44      2.17 o 
   6  -4   8        1.00        0.02      1.05 o 
  -7  -3   8      111.79      132.00      5.10 o 
  -6  -3   8        4.78        5.07      1.31 o 
  -5  -3   8       18.47       17.57      1.64 o 
  -4  -3   8       14.02       16.10      2.09 o 
  -3  -3   8      207.63      190.88      6.39 o 
  -2  -3   8       25.86       22.05      1.40 o 
  -1  -3   8      120.71      116.05      3.14 o 
   0  -3   8       48.33       49.36      1.68 o 
   1  -3   8      107.15      100.24      2.62 o 
   2  -3   8       22.66       21.29      1.19 o 
   3  -3   8       82.85       80.90      2.37 o 
   4  -3   8       50.77       47.33      1.86 o 
   5  -3   8       18.49       14.84      1.72 o 
   6  -3   8       20.42       23.17      1.86 o 
  -7  -2   8        9.96        8.72      1.47 o 
  -6  -2   8        2.52        2.74      1.13 o 
  -5  -2   8        0.39       -0.91      0.91 o 
  -4  -2   8       53.46       50.79      2.82 o 
  -3  -2   8       83.73       80.67      2.96 o 
  -2  -2   8      113.73      109.75      2.90 o 
  -1  -2   8        1.30        0.67      0.93 o 
   0  -2   8        4.47        4.99      0.67 o 
   1  -2   8       55.89       60.87      1.64 o 
   2  -2   8       51.00       48.07      1.58 o 
   3  -2   8      258.34      232.60      4.64 o 
   4  -2   8      150.95      147.75      3.38 o 
   5  -2   8       25.37       23.55      1.91 o 
   6  -2   8        4.53        5.08      1.16 o 
   7  -2   8       60.07       60.78      3.68 o 
  -7  -1   8        9.33       10.68      2.32 o 
  -6  -1   8       56.45       60.34      2.85 o 
  -5  -1   8      174.33      181.20      5.67 o 
  -4  -1   8       66.15       64.64      4.51 o 
  -3  -1   8      608.62      602.35     15.26 o 
  -2  -1   8      328.09      328.41      6.30 o 
  -1  -1   8       52.12       57.94      1.60 o 
   0  -1   8       98.53      110.13      2.23 o 
   1  -1   8      145.68      145.09      2.70 o 
   2  -1   8       55.13       51.60      1.72 o 
   3  -1   8       93.64       88.82      2.15 o 
   4  -1   8       95.56       88.21      2.75 o 
   5  -1   8      149.34      143.41      3.66 o 
   6  -1   8      113.02      114.52      3.61 o 
   7  -1   8       31.08       33.98      2.92 o 
  -7   0   8       32.86       39.97      2.42 o 
  -6   0   8        2.10        3.25      1.31 o 
  -5   0   8      126.99      124.34      5.28 o 
  -4   0   8      164.05      169.91      4.95 o 
  -3   0   8       67.94       68.15      2.85 o 
  -2   0   8      142.30      135.06      3.13 o 
  -1   0   8      469.51      499.40      8.14 o 
   0   0   8       86.75       92.87      1.88 o 
   1   0   8      355.27      358.26      5.18 o 
   2   0   8      175.71      170.25      2.76 o 
   3   0   8      248.50      232.30      3.62 o 
   4   0   8       76.11       72.96      2.35 o 
   5   0   8       33.33       36.46      1.96 o 
   6   0   8       75.62       76.43      3.80 o 
   7   0   8       88.05       96.98      4.37 o 
  -7   1   8        5.85        6.48      1.76 o 
  -6   1   8       33.84       31.68      2.21 o 
  -5   1   8       42.08       42.91      2.49 o 
  -4   1   8        8.45        7.56      1.33 o 
  -3   1   8      251.39      240.26      6.45 o 
  -2   1   8       41.36       40.03      1.23 o 
  -1   1   8       12.64       11.15      0.80 o 
   0   1   8      193.14      195.69      2.98 o 
   1   1   8      205.81      205.16      2.90 o 
   2   1   8        9.60       10.55      0.71 o 
   3   1   8      159.32      164.34      3.03 o 
   4   1   8        3.19        2.34      0.87 o 
   5   1   8      145.92      159.26      4.32 o 
   6   1   8       31.06       31.07      1.75 o 
   7   1   8       40.27       38.86      3.24 o 
  -7   2   8        7.77        5.48      2.20 o 
  -6   2   8        1.47        2.09      1.72 o 
  -5   2   8        3.34        2.74      1.35 o 
  -4   2   8        3.34        3.01      1.22 o 
  -3   2   8       48.33       39.97      2.34 o 
  -2   2   8       29.66       31.70      1.65 o 
  -1   2   8      261.11      263.37      4.21 o 
   0   2   8       71.71       72.36      1.48 o 
   1   2   8      153.77      150.12      2.25 o 
   2   2   8       50.36       51.54      1.65 o 
   3   2   8       22.32       21.90      1.03 o 
   4   2   8       23.75       20.29      1.31 o 
   5   2   8       10.37        7.60      1.17 o 
   6   2   8       97.32      103.33      3.16 o 
   7   2   8        0.97        1.01      1.62 o 
  -7   3   8       29.55       26.58      2.55 o 
  -6   3   8        5.57        5.40      1.80 o 
  -5   3   8       19.34       19.35      2.12 o 
  -4   3   8      249.46      231.82      6.53 o 
  -3   3   8       18.54       18.06      1.79 o 
  -2   3   8       17.80       20.22      1.19 o 
  -1   3   8      109.94      113.82      2.43 o 
   0   3   8        8.62        8.28      0.62 o 
   1   3   8      291.60      290.15      4.15 o 
   2   3   8      472.39      484.89      6.47 o 
   3   3   8        1.03        0.71      0.58 o 
   4   3   8      125.26      134.64      3.21 o 
   5   3   8       66.54       70.04      2.80 o 
   6   3   8       89.59       88.74      4.57 o 
   7   3   8        1.22        0.50      1.57 o 
  -7   4   8       23.26       30.71      5.09 o 
  -6   4   8       26.19       30.11      2.62 o 
  -5   4   8      123.69      116.09      4.78 o 
  -4   4   8       62.74       63.47      3.01 o 
  -3   4   8      148.29      141.35      4.35 o 
  -2   4   8       21.73       22.34      1.33 o 
  -1   4   8       18.42       16.92      1.00 o 
   0   4   8      173.24      167.14      2.72 o 
   1   4   8      307.86      316.48      4.23 o 
   2   4   8      432.53      450.85      6.13 o 
   3   4   8      107.69      107.90      2.28 o 
   4   4   8       57.52       56.22      1.77 o 
   5   4   8       43.70       40.81      2.25 o 
   6   4   8       38.34       37.06      3.14 o 
   7   4   8       28.46       31.90      3.18 o 
  -6   5   8       31.43       32.88      2.90 o 
  -5   5   8       52.85       51.27      3.30 o 
  -4   5   8      105.68      101.64      3.99 o 
  -3   5   8       65.96       69.44      2.21 o 
  -2   5   8       85.61       82.04      2.59 o 
  -1   5   8      128.28      124.54      2.73 o 
   0   5   8        0.71        1.70      0.52 o 
   1   5   8       81.69       90.90      2.36 o 
   2   5   8       40.37       43.63      1.32 o 
   3   5   8      267.35      263.35      4.20 o 
   4   5   8      322.78      316.27      6.23 o 
   5   5   8       52.42       47.86      2.45 o 
   6   5   8       11.79       11.90      2.22 o 
   7   5   8        8.99        8.61      2.11 o 
  -6   6   8       20.33       20.78      2.69 o 
  -5   6   8       18.56       20.84      2.34 o 
  -4   6   8      166.12      155.72      5.31 o 
  -3   6   8      103.60       95.19      2.96 o 
  -2   6   8       17.13       17.59      0.98 o 
  -1   6   8      123.83      115.03      2.70 o 
   0   6   8       26.33       27.19      2.31 o 
   1   6   8       26.07       25.82      1.26 o 
   2   6   8       91.44       85.60      1.98 o 
   3   6   8        4.35        5.16      0.68 o 
   4   6   8        0.53       -0.71      0.71 o 
   5   6   8        4.45        4.99      1.23 o 
   6   6   8       17.98       16.35      2.37 o 
   7   6   8       19.79       23.20      2.92 o 
  -6   7   8       25.19       30.79      2.96 o 
  -5   7   8       35.29       33.99      2.88 o 
  -4   7   8       47.84       49.38      3.13 o 
  -3   7   8       23.97       20.30      1.79 o 
  -2   7   8      284.45      278.34      5.24 o 
  -1   7   8        9.69        8.18      0.96 o 
   0   7   8       45.45       49.42      1.77 o 
   1   7   8      197.64      187.35      3.65 o 
   2   7   8       51.42       42.82      1.64 o 
   3   7   8       17.34       12.47      1.13 o 
   4   7   8       17.97       15.90      1.26 o 
   5   7   8        0.05        1.48      1.08 o 
   6   7   8       19.11       17.64      2.56 o 
   7   7   8       40.45       44.72      3.97 o 
  -5   8   8       39.18       43.17      4.81 o 
  -4   8   8        6.70        2.63      2.11 o 
  -3   8   8       46.32       51.78      2.43 o 
  -2   8   8       30.79       31.96      1.55 o 
  -1   8   8       60.17       58.86      2.03 o 
   0   8   8      109.99      111.61      3.01 o 
   1   8   8      100.17      101.59      2.58 o 
   2   8   8       41.87       42.84      1.76 o 
   3   8   8        5.96        4.57      1.16 o 
   4   8   8       13.94       15.34      1.33 o 
   5   8   8        2.11       -0.13      1.08 o 
   6   8   8       33.74       33.67      3.28 o 
  -4   9   8       16.83       20.28      2.65 o 
  -3   9   8       29.37       25.72      2.41 o 
  -2   9   8       11.05       11.79      1.21 o 
  -1   9   8        8.89        7.79      1.33 o 
   0   9   8        1.94        1.13      0.81 o 
   1   9   8        5.06        3.40      0.85 o 
   2   9   8        7.08        7.87      1.07 o 
   3   9   8       14.85       15.92      1.66 o 
   4   9   8        0.30       -0.45      0.89 o 
   5   9   8       36.47       42.04      4.14 o 
   6   9   8       11.01       12.55      2.58 o 
  -4  10   8       14.75       16.62      2.26 o 
  -3  10   8        0.46       -0.84      0.94 o 
  -2  10   8        4.49        3.70      1.15 o 
  -1  10   8       35.77       42.78      2.84 o 
   0  10   8       30.38       32.89      2.16 o 
   1  10   8        3.01        4.13      0.91 o 
   2  10   8       12.54       11.51      1.18 o 
   3  10   8        2.76        2.94      1.30 o 
   4  10   8       32.17       41.85      2.37 o 
   5  10   8       13.25       12.90      2.24 o 
  -3  11   8        0.72       -0.07      2.25 o 
  -2  11   8       16.91       16.76      1.76 o 
  -1  11   8       27.27       27.13      1.90 o 
   0  11   8       10.51       10.60      1.28 o 
   1  11   8       32.83       34.04      1.70 o 
   2  11   8       34.85       33.48      2.23 o 
   3  11   8        2.86        3.73      1.44 o 
   4  11   8       43.43       41.62      3.58 o 
  -1  12   8       11.30       11.12      1.95 o 
   0  12   8       25.06       26.71      1.75 o 
   1  12   8       55.41       56.60      2.42 o 
   2  12   8       14.15       16.05      1.91 o 
   3  12   8       79.11       77.75      3.55 o 
  -2  -9   9       15.75       17.44      2.34 o 
  -1  -9   9        2.42        2.58      1.94 o 
   0  -9   9        6.13        4.60      2.24 o 
   1  -9   9        8.35        9.45      3.37 o 
  -3  -8   9       20.05       16.51      3.86 o 
  -2  -8   9       10.78        8.98      1.89 o 
  -1  -8   9       16.66       15.94      3.23 o 
   0  -8   9        8.29       11.63      2.15 o 
   1  -8   9        8.45        7.98      1.94 o 
   2  -8   9       16.80       18.62      1.74 o 
  -4  -7   9        3.94        3.11      2.72 o 
  -3  -7   9        8.55       11.97      3.24 o 
  -2  -7   9        0.97        2.79      1.42 o 
  -1  -7   9       20.98       19.65      1.60 o 
   0  -7   9       38.89       40.22      2.28 o 
   1  -7   9        6.46        6.23      1.24 o 
   2  -7   9       32.26       35.01      1.94 o 
   3  -7   9       11.22       11.85      1.39 o 
   4  -7   9        4.69        4.32      1.45 o 
  -5  -6   9       19.37       26.66      3.82 o 
  -4  -6   9       11.34       16.88      3.35 o 
  -3  -6   9       51.55       50.19      5.12 o 
  -2  -6   9       11.37       11.27      1.67 o 
  -1  -6   9       41.89       41.27      3.45 o 
   0  -6   9       17.51       18.45      1.66 o 
   1  -6   9        8.72        9.44      1.74 o 
   2  -6   9        9.65        8.52      1.10 o 
   3  -6   9       10.71        9.11      1.26 o 
   4  -6   9        2.59        1.45      1.24 o 
  -6  -5   9       11.89       13.50      2.81 o 
  -5  -5   9       25.05       23.98      3.50 o 
  -4  -5   9       28.96       28.30      3.78 o 
  -3  -5   9       49.85       45.50      3.50 o 
  -2  -5   9       37.61       38.55      2.79 o 
  -1  -5   9      259.82      264.62      5.80 o 
   0  -5   9       20.99       19.12      1.50 o 
   1  -5   9      109.02      113.19      3.06 o 
   2  -5   9       42.66       45.53      1.82 o 
   3  -5   9       13.80       14.44      1.28 o 
   4  -5   9        1.41       -0.79      1.06 o 
   5  -5   9       46.42       44.45      3.21 o 
  -6  -4   9        0.18        2.36      1.86 o 
  -5  -4   9        1.42       -0.85      1.51 o 
  -4  -4   9       13.17       13.14      2.22 o 
  -3  -4   9       19.28       19.56      2.47 o 
  -2  -4   9      267.88      241.87      6.83 o 
  -1  -4   9       12.69       10.64      1.13 o 
   0  -4   9       23.50       21.71      3.09 o 
   1  -4   9       21.39       26.70      1.49 o 
   2  -4   9      142.49      138.85      3.21 o 
   3  -4   9       44.23       38.37      1.76 o 
   4  -4   9       11.95       14.60      2.94 o 
   5  -4   9        5.43        5.13      1.52 o 
   6  -4   9       11.89       12.55      2.19 o 
  -6  -3   9        5.20        7.45      3.46 o 
  -5  -3   9       15.53       14.96      2.30 o 
  -4  -3   9       68.33       71.29      8.58 o 
  -3  -3   9      122.90      112.43      8.19 o 
  -2  -3   9       70.09       68.00      2.66 o 
  -1  -3   9      244.14      230.14      4.78 o 
   0  -3   9       30.78       29.06      1.86 o 
   1  -3   9       31.54       32.81      1.41 o 
   2  -3   9        5.73        6.89      1.24 o 
   3  -3   9       33.88       38.28      1.72 o 
   4  -3   9       65.50       64.43      3.16 o 
   5  -3   9       15.42       14.64      1.87 o 
   6  -3   9       16.70       16.76      1.67 o 
  -6  -2   9        3.37        1.65      1.15 o 
  -5  -2   9       22.98       25.06      2.01 o 
  -4  -2   9      267.58      262.24      7.73 o 
  -3  -2   9       45.15       42.58      2.56 o 
  -2  -2   9      212.71      200.37      4.66 o 
  -1  -2   9       90.90       92.52      2.50 o 
   0  -2   9       97.25      100.17      2.22 o 
   1  -2   9       39.65       33.85      1.30 o 
   2  -2   9       77.19       77.52      2.16 o 
   3  -2   9        1.58       -1.03      1.07 o 
   4  -2   9       28.93       29.91      1.92 o 
   5  -2   9       12.06       10.55      1.31 o 
   6  -2   9        4.33        3.52      1.25 o 
  -7  -1   9        3.08        2.76      1.33 o 
  -6  -1   9       19.91       25.95      2.04 o 
  -5  -1   9       66.62       68.75      3.20 o 
  -4  -1   9        3.25        3.00      1.22 o 
  -3  -1   9      113.36      117.79      4.68 o 
  -2  -1   9      126.83      129.87      3.82 o 
  -1  -1   9       41.70       35.02      1.30 o 
   0  -1   9      198.83      209.43      3.81 o 
   1  -1   9       43.25       44.95      1.43 o 
   2  -1   9      174.09      173.16      3.35 o 
   3  -1   9      169.89      151.71      3.48 o 
   4  -1   9       27.07       22.17      1.51 o 
   5  -1   9        9.87        7.03      1.16 o 
   6  -1   9       11.55       12.12      1.51 o 
   7  -1   9       51.39       51.71      3.55 o 
  -7   0   9       15.60       23.59      2.12 o 
  -6   0   9       27.90       29.97      2.23 o 
  -5   0   9        2.48        3.17      1.34 o 
  -4   0   9      185.64      177.11      5.81 o 
  -3   0   9      114.27      117.32      3.97 o 
  -2   0   9      191.45      172.20      4.67 o 
  -1   0   9       38.55       37.01      1.50 o 
   0   0   9       71.50       70.91      1.69 o 
   1   0   9      146.13      133.32      2.51 o 
   2   0   9       95.10       91.38      2.19 o 
   3   0   9       88.21       86.29      3.71 o 
   4   0   9      255.60      246.57      5.29 o 
   5   0   9       66.36       59.67      2.36 o 
   6   0   9        4.82        5.68      1.22 o 
   7   0   9       17.29       19.57      2.56 o 
  -7   1   9        9.33       10.86      3.83 o 
  -6   1   9       75.99       74.25      3.54 o 
  -5   1   9       18.38       15.99      1.86 o 
  -4   1   9        2.75        1.44      1.37 o 
  -3   1   9      118.31      111.77      3.93 o 
  -2   1   9      339.64      329.35      6.97 o 
  -1   1   9       34.63       32.74      1.24 o 
   0   1   9      208.51      208.89      3.47 o 
   1   1   9       67.61       76.48      2.03 o 
   2   1   9      229.91      220.99      3.59 o 
   3   1   9       77.04       72.23      2.07 o 
   4   1   9       31.18       26.75      1.59 o 
   5   1   9       99.92       99.05      2.95 o 
   6   1   9       25.10       24.46      1.77 o 
   7   1   9       24.87       25.27      2.62 o 
  -7   2   9        6.29        8.92      1.84 o 
  -6   2   9        0.09       -0.33      1.31 o 
  -5   2   9       26.14       30.82      4.07 o 
  -4   2   9       58.29       61.62      2.95 o 
  -3   2   9      305.73      290.79      7.72 o 
  -2   2   9       60.67       52.90      2.75 o 
  -1   2   9       44.00       41.80      1.51 o 
   0   2   9      179.08      192.40      3.03 o 
   1   2   9       14.67       14.58      0.82 o 
   2   2   9       37.67       36.45      1.31 o 
   3   2   9       36.75       36.20      1.49 o 
   4   2   9       95.82       99.28      2.91 o 
   5   2   9       53.82       50.40      1.78 o 
   6   2   9       25.69       24.13      1.72 o 
   7   2   9       36.61       35.35      3.39 o 
  -6   3   9       23.10       22.11      2.89 o 
  -5   3   9        4.55        4.19      1.65 o 
  -4   3   9       84.23       77.18      6.46 o 
  -3   3   9       10.45       11.12      2.54 o 
  -2   3   9      129.15      113.98      3.24 o 
  -1   3   9        9.57       10.24      0.90 o 
   0   3   9      195.23      187.00      3.56 o 
   1   3   9      143.63      134.91      3.28 o 
   2   3   9      170.70      172.68      2.94 o 
   3   3   9      119.79      124.99      2.74 o 
   4   3   9       17.40       16.18      1.39 o 
   5   3   9       43.78       44.84      2.04 o 
   6   3   9        2.25        0.07      0.93 o 
   7   3   9       38.82       38.15      3.51 o 
  -6   4   9        0.16        0.32      1.57 o 
  -5   4   9       12.64        9.47      1.85 o 
  -4   4   9       17.80       17.15      2.16 o 
  -3   4   9      158.62      151.19      4.56 o 
  -2   4   9      165.93      167.96      5.33 o 
  -1   4   9       38.18       32.15      1.33 o 
   0   4   9      190.26      182.67      3.28 o 
   1   4   9      303.17      299.96      7.50 o 
   2   4   9      148.85      154.89      3.00 o 
   3   4   9      380.05      387.72      6.09 o 
   4   4   9      114.90      115.79      2.91 o 
   5   4   9       79.71       76.73      3.24 o 
   6   4   9       58.92       57.54      2.68 o 
   7   4   9       12.10       13.30      2.61 o 
  -6   5   9       44.56       55.04      3.69 o 
  -5   5   9      111.63      106.02      4.37 o 
  -4   5   9       15.94       15.54      2.04 o 
  -3   5   9       91.34       88.33      2.70 o 
  -2   5   9      170.65      170.23      4.16 o 
  -1   5   9       28.97       30.23      1.34 o 
   0   5   9      101.87       99.20      2.18 o 
   1   5   9      104.68      101.93      2.42 o 
   2   5   9      244.07      251.32      4.46 o 
   3   5   9        8.33        6.37      0.89 o 
   4   5   9      137.11      134.12      3.45 o 
   5   5   9       18.67       17.71      1.79 o 
   6   5   9        2.34        2.03      1.09 o 
   7   5   9       18.06       16.83      2.81 o 
  -6   6   9        0.24       -1.68      1.68 o 
  -5   6   9       59.96       60.34      3.49 o 
  -4   6   9       42.24       43.50      2.91 o 
  -3   6   9       19.33       19.74      1.58 o 
  -2   6   9       91.59       82.84      2.44 o 
  -1   6   9      100.57       96.77      2.22 o 
   0   6   9        3.42        3.03      0.69 o 
   1   6   9      126.50      123.18      2.76 o 
   2   6   9        5.91        5.07      0.88 o 
   3   6   9      188.59      174.85      3.65 o 
   4   6   9        6.42        7.96      1.09 o 
   5   6   9        0.79        1.41      1.79 o 
   6   6   9        2.83        2.30      1.30 o 
   7   6   9        8.99        9.49      2.42 o 
  -5   7   9        6.91        3.39      1.93 o 
  -4   7   9       77.40       79.00      3.97 o 
  -3   7   9      105.50       98.32      3.89 o 
  -2   7   9       15.69       14.96      1.13 o 
  -1   7   9      156.01      159.27      3.58 o 
   0   7   9        1.99        2.65      0.84 o 
   1   7   9       78.60       79.24      2.41 o 
   2   7   9       84.79       82.37      2.48 o 
   3   7   9       29.12       29.00      2.26 o 
   4   7   9       39.28       43.63      2.59 o 
   5   7   9       42.18       42.68      2.61 o 
   6   7   9       19.95       14.93      1.51 o 
  -5   8   9       23.82       27.68      3.00 o 
  -4   8   9        0.46        1.67      1.82 o 
  -3   8   9       68.60       67.56      2.76 o 
  -2   8   9       93.27       91.69      2.58 o 
  -1   8   9       11.10       12.06      1.24 o 
   0   8   9       14.74       13.35      1.20 o 
   1   8   9       11.50       10.82      1.08 o 
   2   8   9       12.83        9.50      1.11 o 
   3   8   9       29.01       32.97      2.14 o 
   4   8   9       26.76       27.45      1.76 o 
   5   8   9        2.09        2.35      1.21 o 
   6   8   9       40.10       39.63      2.39 o 
  -4   9   9        4.35        3.19      2.31 o 
  -3   9   9        7.78        8.35      1.38 o 
  -2   9   9        5.93        5.33      1.07 o 
  -1   9   9       37.70       34.73      2.17 o 
   0   9   9        2.96        2.65      0.94 o 
   1   9   9        6.08        4.93      0.95 o 
   2   9   9       49.83       52.99      2.18 o 
   3   9   9        6.91        5.41      1.39 o 
   4   9   9       14.50       16.18      1.70 o 
   5   9   9       48.47       52.04      2.71 o 
  -3  10   9       10.31        9.50      1.36 o 
  -2  10   9       15.51       17.11      1.67 o 
  -1  10   9        9.29        7.33      1.80 o 
   0  10   9       39.03       42.51      1.94 o 
   1  10   9       20.56       19.99      1.66 o 
   2  10   9       22.78       25.44      1.60 o 
   3  10   9       16.87       17.94      2.25 o 
   4  10   9       13.70       13.91      1.70 o 
   5  10   9       12.05       11.05      2.11 o 
  -2  11   9        0.64        0.78      1.15 o 
  -1  11   9        1.61       -0.69      1.27 o 
   0  11   9       26.77       27.45      1.72 o 
   1  11   9        5.18        4.35      1.05 o 
   2  11   9       17.44       19.58      1.50 o 
   3  11   9       25.86       30.67      2.36 o 
   4  11   9        1.82        2.28      1.36 o 
   0  12   9        6.10        2.78      1.29 o 
   1  12   9       10.42        9.15      1.37 o 
   2  12   9       44.64       49.35      2.77 o 
  -2  -8  10        2.89        2.20      1.55 o 
  -1  -8  10        1.89        3.21      1.83 o 
   0  -8  10       14.62       15.49      2.11 o 
   1  -8  10      101.98      115.42      5.51 o 
  -3  -7  10        7.59        7.57      3.27 o 
  -2  -7  10       15.54       17.49      2.13 o 
  -1  -7  10       12.25       11.43      2.18 o 
   0  -7  10        2.25        0.25      1.46 o 
   1  -7  10        6.83        8.02      1.43 o 
   2  -7  10        7.46        5.75      3.33 o 
   3  -7  10        5.64        5.66      1.70 o 
  -4  -6  10       44.06       51.94      5.52 o 
  -3  -6  10        2.87        1.20      2.18 o 
  -2  -6  10        9.45        7.57      1.53 o 
  -1  -6  10       14.06       11.81      1.64 o 
   0  -6  10       57.25       57.30      3.47 o 
   1  -6  10        1.87        2.07      1.20 o 
   2  -6  10       28.38       24.74      2.27 o 
   3  -6  10       11.08       13.20      1.43 o 
   4  -6  10        4.86        3.57      1.41 o 
  -5  -5  10       27.62       28.81      3.97 o 
  -4  -5  10       30.27       27.95      3.96 o 
  -3  -5  10      147.83      138.49      9.08 o 
  -2  -5  10       45.69       41.97      2.43 o 
  -1  -5  10      173.31      180.19      4.42 o 
   0  -5  10       26.27       27.74      1.94 o 
   1  -5  10       20.41       20.10      1.46 o 
   2  -5  10      100.31      109.08      3.28 o 
   3  -5  10       46.07       49.25      2.72 o 
   4  -5  10       15.12       14.93      1.81 o 
  -5  -4  10       32.26       38.39      4.26 o 
  -4  -4  10       17.38       15.42      2.47 o 
  -3  -4  10       28.84       24.64      4.24 o 
  -2  -4  10       43.57       43.58      2.35 o 
  -1  -4  10      154.35      164.93      4.42 o 
   0  -4  10       40.71       34.74      1.86 o 
   1  -4  10      143.51      148.49      3.84 o 
   2  -4  10        7.60        8.95      1.33 o 
   3  -4  10        3.19        1.95      2.74 o 
   4  -4  10       12.01       11.83      2.55 o 
   5  -4  10       39.70       41.68      2.93 o 
  -6  -3  10       29.84       38.33      4.10 o 
  -5  -3  10       25.96       18.91      2.61 o 
  -4  -3  10       28.21       29.14      3.02 o 
  -3  -3  10        7.89        6.91      2.07 o 
  -2  -3  10       74.91       69.37      2.91 o 
  -1  -3  10        2.28        1.85      0.89 o 
   0  -3  10       15.91       17.51      1.42 o 
   1  -3  10       26.52       28.30      1.94 o 
   2  -3  10       32.79       32.71      1.69 o 
   3  -3  10       41.51       37.92      1.81 o 
   4  -3  10        3.13        7.01      1.33 o 
   5  -3  10       23.99       21.59      4.72 o 
  -6  -2  10       10.82       11.89      1.68 o 
  -5  -2  10       86.96       87.40      3.83 o 
  -4  -2  10       53.38       55.33      2.98 o 
  -3  -2  10       36.03       37.87      2.89 o 
  -2  -2  10        2.03        1.42      0.83 o 
  -1  -2  10       10.93       12.08      1.61 o 
   0  -2  10        5.68        6.45      0.89 o 
   1  -2  10       17.74       15.30      1.13 o 
   2  -2  10       32.69       30.52      1.68 o 
   3  -2  10       22.06       20.56      1.40 o 
   4  -2  10       73.18       70.87      3.02 o 
   5  -2  10       13.29       11.54      1.80 o 
   6  -2  10       22.13       22.38      2.24 o 
  -6  -1  10       35.09       38.66      4.74 o 
  -5  -1  10        6.13        5.72      1.93 o 
  -4  -1  10        4.94        5.97      1.68 o 
  -3  -1  10       49.01       48.10      3.68 o 
  -2  -1  10       28.01       24.32      1.38 o 
  -1  -1  10       10.90       16.01      1.04 o 
   0  -1  10       38.17       44.15      1.68 o 
   1  -1  10       47.99       45.46      1.70 o 
   2  -1  10       54.25       50.02      2.19 o 
   3  -1  10       27.61       29.65      1.59 o 
   4  -1  10        5.13        4.52      1.32 o 
   5  -1  10        4.23        5.95      1.37 o 
   6  -1  10       47.03       42.98      2.26 o 
  -6   0  10       21.87       23.93      2.21 o 
  -5   0  10        8.87        6.84      1.53 o 
  -4   0  10       72.57       76.11      3.58 o 
  -3   0  10       16.86       18.94      1.97 o 
  -2   0  10       86.52       78.38      2.68 o 
  -1   0  10      151.32      131.23      2.66 o 
   0   0  10      148.75      163.17      3.94 o 
   1   0  10      149.52      139.29      3.45 o 
   2   0  10      146.29      133.55      2.86 o 
   3   0  10       99.86       94.80      2.63 o 
   4   0  10       19.77       19.95      1.87 o 
   5   0  10        2.81        3.15      1.07 o 
   6   0  10        4.19        3.08      1.23 o 
  -6   1  10       16.55       17.02      2.04 o 
  -5   1  10       14.00       11.60      1.80 o 
  -4   1  10       16.60       14.16      1.87 o 
  -3   1  10      100.86      105.00      3.96 o 
  -2   1  10       35.22       35.11      1.66 o 
  -1   1  10       67.05       68.78      2.00 o 
   0   1  10       38.14       34.22      1.26 o 
   1   1  10       76.02       74.57      2.23 o 
   2   1  10       56.53       57.80      1.79 o 
   3   1  10       77.75       76.49      2.05 o 
   4   1  10      119.26      115.28      4.26 o 
   5   1  10      117.70      109.00      3.45 o 
   6   1  10       86.68       86.01      3.80 o 
   7   1  10       19.00       18.45      2.57 o 
  -6   2  10       19.80       18.11      2.19 o 
  -5   2  10        6.35        7.69      1.73 o 
  -4   2  10       70.04       69.19      3.55 o 
  -3   2  10      149.89      142.20      4.80 o 
  -2   2  10        4.54        4.73      0.92 o 
  -1   2  10       45.64       38.58      3.06 o 
   0   2  10       60.16       58.93      2.08 o 
   1   2  10       16.63       16.92      0.95 o 
   2   2  10       62.91       62.99      1.77 o 
   3   2  10       85.50       81.74      2.41 o 
   4   2  10       72.72       71.42      2.55 o 
   5   2  10       28.08       29.00      1.80 o 
   6   2  10       24.21       26.56      2.52 o 
   7   2  10       44.51       45.44      4.80 o 
  -6   3  10       15.55       18.10      2.28 o 
  -5   3  10       15.29       13.81      2.81 o 
  -4   3  10        2.72        1.16      1.38 o 
  -3   3  10       85.51       81.54      3.57 o 
  -2   3  10      187.82      171.77      4.39 o 
  -1   3  10       97.92       95.95      2.46 o 
   0   3  10      303.94      293.76      4.99 o 
   1   3  10      450.52      452.67      7.13 o 
   2   3  10      295.08      289.17      4.45 o 
   3   3  10       58.91       58.42      2.13 o 
   4   3  10       77.32       80.10      4.83 o 
   5   3  10       82.61       79.62      2.41 o 
   6   3  10       22.15       26.98      2.12 o 
   7   3  10        0.82       -0.28      1.82 o 
  -6   4  10       10.08        9.43      2.12 o 
  -5   4  10        3.33        3.75      1.72 o 
  -4   4  10       32.44       31.37      2.68 o 
  -3   4  10       19.19       17.76      2.18 o 
  -2   4  10       36.45       31.63      2.68 o 
  -1   4  10      449.87      442.10      7.21 o 
   0   4  10      204.61      211.70      3.72 o 
   1   4  10       21.66       21.62      1.09 o 
   2   4  10       43.27       44.28      1.52 o 
   3   4  10       76.85       77.66      2.25 o 
   4   4  10       14.19       11.59      1.54 o 
   5   4  10       78.44       77.60      2.49 o 
   6   4  10        8.80       11.04      1.57 o 
   7   4  10        5.82        8.84      2.37 o 
  -6   5  10       11.82       10.61      2.31 o 
  -5   5  10       41.64       41.14      3.26 o 
  -4   5  10        6.38        5.62      1.90 o 
  -3   5  10        4.13        3.08      1.54 o 
  -2   5  10       16.49       17.25      1.88 o 
  -1   5  10      103.96       97.69      2.54 o 
   0   5  10       32.31       27.82      1.19 o 
   1   5  10       54.74       54.04      1.86 o 
   2   5  10       39.50       37.31      1.54 o 
   3   5  10       50.20       52.75      1.86 o 
   4   5  10       55.58       59.82      3.62 o 
   5   5  10        5.14        3.87      1.24 o 
   6   5  10        9.88       10.38      1.55 o 
  -5   6  10       50.14       56.27      3.86 o 
  -4   6  10       10.56        9.24      2.01 o 
  -3   6  10       59.77       68.69      3.84 o 
  -2   6  10       55.62       47.20      2.22 o 
  -1   6  10      115.92      113.06      2.58 o 
   0   6  10       59.44       55.74      1.98 o 
   1   6  10       12.90       12.69      1.09 o 
   2   6  10       50.27       47.51      1.76 o 
   3   6  10       36.94       34.64      1.60 o 
   4   6  10       25.01       26.97      1.76 o 
   5   6  10       92.21       92.03      5.11 o 
   6   6  10       48.00       50.66      2.75 o 
  -5   7  10       57.18       60.50      3.78 o 
  -4   7  10       69.45       73.61      3.93 o 
  -3   7  10       17.13       20.69      1.54 o 
  -2   7  10      139.71      135.04      3.57 o 
  -1   7  10      142.76      135.56      3.27 o 
   0   7  10       74.52       73.91      2.35 o 
   1   7  10       53.95       52.96      2.30 o 
   2   7  10       35.23       34.54      1.58 o 
   3   7  10       21.33       22.65      1.85 o 
   4   7  10       12.08       16.81      1.63 o 
   5   7  10       37.64       38.15      2.34 o 
   6   7  10        9.30       11.46      1.65 o 
  -4   8  10       25.59       19.98      2.71 o 
  -3   8  10       27.24       26.17      1.83 o 
  -2   8  10      130.04      135.72      3.64 o 
  -1   8  10       36.98       39.56      3.82 o 
   0   8  10       52.89       55.65      2.24 o 
   1   8  10       16.16       14.68      1.24 o 
   2   8  10       21.90       23.12      1.48 o 
   3   8  10        2.40        2.94      1.17 o 
   4   8  10       48.42       45.75      2.47 o 
   5   8  10       11.66       11.58      2.28 o 
  -3   9  10       24.66       25.51      2.31 o 
  -2   9  10        6.81        7.48      1.86 o 
  -1   9  10        8.36       10.56      2.61 o 
   0   9  10       19.76       21.29      1.66 o 
   1   9  10       10.77       13.49      1.21 o 
   2   9  10       10.01       10.48      1.27 o 
   3   9  10       15.21       17.16      1.74 o 
   4   9  10       23.35       27.13      2.29 o 
   5   9  10       19.40       18.25      2.37 o 
  -3  10  10        5.79        5.57      1.45 o 
  -2  10  10       22.73       25.04      3.75 o 
  -1  10  10       34.66       38.22      2.33 o 
   0  10  10       27.61       31.43      1.73 o 
   1  10  10       17.85       16.54      1.36 o 
   2  10  10        7.05        7.30      1.49 o 
   3  10  10        4.47        3.67      1.38 o 
   4  10  10       19.93       17.05      1.87 o 
  -1  11  10       14.37       17.01      1.87 o 
   0  11  10       39.62       40.24      2.52 o 
   1  11  10        2.48        2.14      0.99 o 
   2  11  10       31.42       30.12      2.05 o 
   3  11  10       29.68       29.11      2.25 o 
  -2  -7  11        1.32        0.28      1.85 o 
  -1  -7  11        6.96        6.22      1.99 o 
   0  -7  11       26.02       34.09      2.33 o 
   1  -7  11       17.32       20.93      1.94 o 
  -3  -6  11        3.66        4.41      2.70 o 
  -2  -6  11      112.89      114.28      4.89 o 
  -1  -6  11       27.14       27.65      2.15 o 
   0  -6  11       34.47       34.60      2.27 o 
   1  -6  11       15.46       20.63      1.82 o 
   2  -6  11       21.12       25.03      1.70 o 
   3  -6  11        0.46        1.51      1.55 o 
  -4  -5  11       48.84       48.82      5.43 o 
  -3  -5  11        1.41       -0.89      2.03 o 
  -2  -5  11       13.00        8.31      1.43 o 
  -1  -5  11        7.80        7.75      1.47 o 
   0  -5  11       66.94       69.68      4.58 o 
   1  -5  11      109.54      119.01      3.75 o 
   2  -5  11       24.68       27.26      1.72 o 
   3  -5  11       34.45       35.93      1.96 o 
   4  -5  11        8.43        8.58      1.72 o 
  -5  -4  11       11.56       14.52      3.35 o 
  -4  -4  11       27.26       23.83      4.50 o 
  -3  -4  11        4.89        5.02      2.04 o 
  -2  -4  11       67.37       67.22      3.10 o 
  -1  -4  11       31.69       31.57      2.78 o 
   0  -4  11       22.24       23.61      1.84 o 
   1  -4  11       53.47       55.00      2.12 o 
   2  -4  11       91.30       96.02      2.89 o 
   3  -4  11       32.64       33.38      2.03 o 
   4  -4  11       38.28       38.02      4.78 o 
  -5  -3  11       75.42       83.67      6.03 o 
  -4  -3  11       47.21       53.07      4.09 o 
  -3  -3  11       14.45       13.75      2.58 o 
  -2  -3  11       73.41       74.52      3.15 o 
  -1  -3  11        9.72        7.45      1.85 o 
   0  -3  11        7.36        6.86      1.55 o 
   1  -3  11        1.81        0.21      0.91 o 
   2  -3  11        0.40       -0.21      0.70 o 
   3  -3  11       23.52       22.87      2.35 o 
   4  -3  11       26.34       28.27      2.26 o 
   5  -3  11        4.06        3.64      2.75 o 
  -5  -2  11       12.31       11.95      1.84 o 
  -4  -2  11       21.42       25.45      2.42 o 
  -3  -2  11        0.46        1.29      1.32 o 
  -2  -2  11       12.74       15.74      1.54 o 
  -1  -2  11       60.83       64.36      2.85 o 
   0  -2  11        0.73       -0.57      0.83 o 
   1  -2  11       40.97       41.98      1.65 o 
   2  -2  11       19.77       21.34      1.37 o 
   3  -2  11        5.15        4.03      1.11 o 
   4  -2  11        6.78        6.55      1.36 o 
   5  -2  11       29.22       36.15      2.95 o 
  -6  -1  11       19.32       21.28      2.60 o 
  -5  -1  11       63.74       69.74      3.59 o 
  -4  -1  11        8.49        9.58      1.70 o 
  -3  -1  11       57.91       53.00      3.09 o 
  -2  -1  11       30.82       33.19      3.04 o 
  -1  -1  11       16.86       13.09      1.13 o 
   0  -1  11       17.29       12.31      1.10 o 
   1  -1  11       46.20       47.03      1.88 o 
   2  -1  11       19.93       16.94      1.23 o 
   3  -1  11       10.94       10.53      1.26 o 
   4  -1  11       50.96       50.23      2.66 o 
   5  -1  11        1.88        1.89      1.42 o 
   6  -1  11       34.01       28.81      2.54 o 
  -6   0  11       13.71       12.14      2.59 o 
  -5   0  11       12.39       12.04      1.89 o 
  -4   0  11       13.17       14.47      2.55 o 
  -3   0  11      166.46      157.08      5.68 o 
  -2   0  11        6.82        5.59      1.18 o 
  -1   0  11        9.54       11.95      0.93 o 
   0   0  11      101.96       95.56      2.42 o 
   1   0  11       15.24       10.61      1.01 o 
   2   0  11       79.72       76.04      2.22 o 
   3   0  11        1.86        0.34      0.83 o 
   4   0  11        8.04        3.52      1.48 o 
   5   0  11        3.61        2.97      1.64 o 
   6   0  11       58.88       60.85      3.04 o 
  -6   1  11        1.03        2.50      1.52 o 
  -5   1  11        7.19        6.14      1.68 o 
  -4   1  11       47.30       46.03      3.00 o 
  -3   1  11        1.44        3.16      1.55 o 
  -2   1  11       71.80       68.78      2.97 o 
  -1   1  11        3.59        3.06      0.78 o 
   0   1  11       21.48       17.25      1.20 o 
   1   1  11      250.67      241.76      5.70 o 
   2   1  11       68.28       66.01      2.06 o 
   3   1  11       60.95       58.01      1.97 o 
   4   1  11        1.00        0.32      1.29 o 
   5   1  11       44.55       46.87      2.73 o 
   6   1  11       53.52       57.58      2.94 o 
  -6   2  11        6.61        4.81      2.08 o 
  -5   2  11        7.70        8.59      1.80 o 
  -4   2  11       23.54       24.73      2.39 o 
  -3   2  11       59.02       53.11      4.47 o 
  -2   2  11       45.09       44.15      1.64 o 
  -1   2  11       81.20       79.94      2.21 o 
   0   2  11      140.35      130.79      3.11 o 
   1   2  11      130.28      126.49      2.86 o 
   2   2  11       18.14       18.63      1.57 o 
   3   2  11       21.50       22.36      1.43 o 
   4   2  11        2.18        0.63      1.42 o 
   5   2  11       57.39       50.91      3.05 o 
   6   2  11       29.97       29.22      2.07 o 
  -5   3  11        5.26        2.40      1.69 o 
  -4   3  11       81.38       80.13      4.06 o 
  -3   3  11        7.71        9.53      1.85 o 
  -2   3  11       37.59       37.38      1.97 o 
  -1   3  11       98.77       84.81      2.35 o 
   0   3  11       60.08       63.19      2.07 o 
   1   3  11      125.72      126.99      3.24 o 
   2   3  11       47.49       44.17      1.47 o 
   3   3  11      119.04      121.48      3.17 o 
   4   3  11       14.56       15.09      1.81 o 
   5   3  11       21.74       20.78      1.92 o 
   6   3  11       17.69       13.18      1.64 o 
  -5   4  11       45.93       45.17      3.32 o 
  -4   4  11       14.77       15.43      2.27 o 
  -3   4  11       72.29       72.08      3.92 o 
  -2   4  11       69.23       58.94      2.81 o 
  -1   4  11        7.65        7.46      0.97 o 
   0   4  11      599.82      535.10     24.20 o 
   1   4  11        2.41        3.30      0.79 o 
   2   4  11       37.48       40.64      1.66 o 
   3   4  11       25.66       23.89      1.54 o 
   4   4  11       25.83       29.43      2.52 o 
   5   4  11        3.43        3.73      1.11 o 
   6   4  11        7.86        7.57      1.57 o 
  -5   5  11       13.75       17.45      2.62 o 
  -4   5  11       15.74       17.45      2.45 o 
  -3   5  11       15.43       17.68      3.04 o 
  -2   5  11       56.51       55.67      2.51 o 
  -1   5  11       59.82       58.86      1.97 o 
   0   5  11       26.49       24.34      1.20 o 
   1   5  11       89.03       91.28      2.66 o 
   2   5  11       65.40       64.91      2.09 o 
   3   5  11        4.79        3.85      0.96 o 
   4   5  11       35.65       35.72      3.27 o 
   5   5  11        0.26        0.78      1.14 o 
   6   5  11       82.88       75.95      3.51 o 
  -5   6  11       24.36       32.01      3.26 o 
  -4   6  11       64.66       65.21      4.10 o 
  -3   6  11       16.97       16.51      1.47 o 
  -2   6  11        6.08        5.55      1.32 o 
  -1   6  11       17.84       15.43      1.12 o 
   0   6  11      127.33      128.14      3.20 o 
   1   6  11       45.47       48.34      1.99 o 
   2   6  11       48.24       49.41      2.20 o 
   3   6  11        5.49        5.77      1.09 o 
   4   6  11       21.78       18.67      1.78 o 
   5   6  11        4.51        5.51      1.21 o 
   6   6  11        1.57        1.22      1.30 o 
  -4   7  11        3.13        0.83      1.99 o 
  -3   7  11       10.07        9.65      1.23 o 
  -2   7  11       72.26       76.38      2.62 o 
  -1   7  11       37.70       38.46      2.20 o 
   0   7  11       51.66       54.09      2.35 o 
   1   7  11       40.74       41.90      2.28 o 
   2   7  11       14.52       16.31      1.36 o 
   3   7  11        4.50        4.71      0.98 o 
   4   7  11        0.23        0.94      1.11 o 
   5   7  11       44.03       42.84      3.06 o 
  -4   8  11        8.83        6.30      2.23 o 
  -3   8  11       34.15       34.50      2.60 o 
  -2   8  11       21.66       23.18      1.65 o 
  -1   8  11       13.71       11.97      1.35 o 
   0   8  11        4.11        3.96      1.20 o 
   1   8  11       64.37       64.34      2.53 o 
   2   8  11       25.14       28.11      2.57 o 
   3   8  11        0.92        0.45      1.12 o 
   4   8  11        3.72        2.51      1.66 o 
   5   8  11       37.45       37.84      3.30 o 
  -3   9  11       20.23       18.02      1.73 o 
  -2   9  11       23.74       26.81      2.22 o 
  -1   9  11        4.97        5.21      1.60 o 
   0   9  11       39.06       42.95      2.23 o 
   1   9  11        4.89        1.61      0.98 o 
   2   9  11        2.84        3.06      1.05 o 
   3   9  11        2.55        4.81      1.34 o 
   4   9  11       13.37       14.54      1.80 o 
  -2  10  11        7.72        6.21      1.56 o 
  -1  10  11       42.95       38.79      3.77 o 
   0  10  11        7.45        8.62      1.38 o 
   1  10  11        5.32        4.48      1.40 o 
   2  10  11       36.16       35.26      1.89 o 
   3  10  11       17.19       20.83      2.05 o 
   1  11  11        6.67        5.32      2.00 o 
  -2  -6  12       42.09       44.59      4.99 o 
  -1  -6  12        2.71        2.34      1.66 o 
   0  -6  12        8.65        8.21      1.67 o 
   1  -6  12        2.33        3.91      1.45 o 
  -3  -5  12       45.82       47.25      5.60 o 
  -2  -5  12       14.05       14.11      1.66 o 
  -1  -5  12       17.18       14.83      1.83 o 
   0  -5  12        1.39        0.42      1.24 o 
   1  -5  12       78.86       81.29      3.17 o 
   2  -5  12        3.33        5.06      1.22 o 
  -4  -4  12       72.53       81.76      7.14 o 
  -3  -4  12       51.10       54.30      4.43 o 
  -2  -4  12        1.12        0.59      1.12 o 
  -1  -4  12       16.75       20.12      2.81 o 
   0  -4  12       44.47       49.25      2.53 o 
   1  -4  12        6.58       10.13      1.59 o 
   2  -4  12       42.60       47.05      2.63 o 
   3  -4  12        6.62        5.95      1.33 o 
  -4  -3  12       38.49       39.03      3.87 o 
  -3  -3  12       18.29       21.45      3.11 o 
  -2  -3  12       41.54       41.37      2.41 o 
  -1  -3  12       30.46       28.55      2.04 o 
   0  -3  12        1.37        2.97      1.19 o 
   1  -3  12       19.85       23.15      1.79 o 
   2  -3  12        3.80        5.73      1.11 o 
   3  -3  12       12.76       14.45      1.80 o 
   4  -3  12        8.79        8.67      1.68 o 
  -5  -2  12       46.93       53.38      3.32 o 
  -4  -2  12       30.25       34.09      2.78 o 
  -3  -2  12       11.71       10.51      2.56 o 
  -2  -2  12        1.41        1.57      1.03 o 
  -1  -2  12        2.74        2.40      1.43 o 
   0  -2  12       25.68       24.03      2.67 o 
   1  -2  12       11.33       12.19      1.27 o 
   2  -2  12        7.43        6.12      1.01 o 
   3  -2  12       24.94       25.10      2.31 o 
   4  -2  12        1.94        2.41      1.87 o 
  -5  -1  12       27.75       25.40      2.49 o 
  -4  -1  12        9.37        9.03      1.83 o 
  -3  -1  12       72.36       74.73      3.86 o 
  -2  -1  12       22.22       25.70      2.03 o 
  -1  -1  12        4.25        3.16      1.25 o 
   0  -1  12       18.02       19.02      1.33 o 
   1  -1  12       15.73       14.31      1.36 o 
   2  -1  12        3.10        2.34      0.97 o 
   3  -1  12       43.94       42.52      1.96 o 
   4  -1  12        9.18       12.63      1.78 o 
   5  -1  12       12.28        9.17      2.02 o 
  -5   0  12        6.38        6.01      1.79 o 
  -4   0  12       25.91       23.81      2.46 o 
  -3   0  12       64.84       69.74      3.74 o 
  -2   0  12       41.85       42.56      2.11 o 
  -1   0  12        8.19        9.24      1.08 o 
   0   0  12       52.10       47.13      2.10 o 
   1   0  12        3.78        2.74      0.97 o 
   2   0  12       63.35       63.99      2.15 o 
   3   0  12       12.04       12.48      1.27 o 
   4   0  12       32.75       28.01      2.31 o 
   5   0  12        1.96        2.36      1.66 o 
  -5   1  12       12.55       14.56      2.12 o 
  -4   1  12       14.38       13.95      3.68 o 
  -3   1  12       32.57       34.17      2.75 o 
  -2   1  12       19.75       16.83      1.46 o 
  -1   1  12      131.35      126.44      3.70 o 
   0   1  12       11.06        7.96      1.06 o 
   1   1  12       47.93       41.59      1.81 o 
   2   1  12       68.59       60.82      2.06 o 
   3   1  12        1.00        1.36      0.82 o 
   4   1  12        4.21        2.43      1.77 o 
   5   1  12        6.42        4.90      1.72 o 
  -5   2  12        6.71        8.28      2.03 o 
  -4   2  12       42.47       38.06      3.46 o 
  -3   2  12       31.20       28.18      2.63 o 
  -2   2  12       21.72       19.83      1.48 o 
  -1   2  12        2.21        2.99      0.84 o 
   0   2  12        4.85        2.59      0.89 o 
   1   2  12        7.47        7.12      1.08 o 
   2   2  12        8.29        7.98      1.13 o 
   3   2  12       14.44       15.57      1.45 o 
   4   2  12       20.51       21.41      2.13 o 
   5   2  12       14.78       16.57      1.99 o 
  -5   3  12       38.13       37.24      3.21 o 
  -4   3  12       54.66       54.14      3.53 o 
  -3   3  12       11.80       10.28      2.01 o 
  -2   3  12       31.27       33.71      2.36 o 
  -1   3  12        6.90        5.52      0.93 o 
   0   3  12      101.64       86.30      3.72 o 
   1   3  12       36.94       36.05      1.83 o 
   2   3  12       23.08       24.08      1.42 o 
   3   3  12        0.24        0.74      1.01 o 
   4   3  12       12.93       11.83      1.78 o 
   5   3  12        0.17        1.59      1.33 o 
  -5   4  12       26.75       29.03      2.98 o 
  -4   4  12        6.06        5.89      2.78 o 
  -3   4  12        7.55        6.36      1.95 o 
  -2   4  12        1.53        0.93      1.63 o 
  -1   4  12        2.32        2.24      0.83 o 
   0   4  12       18.60       19.73      1.81 o 
   1   4  12       37.43       35.76      1.63 o 
   2   4  12       57.59       60.31      2.22 o 
   3   4  12       47.35       49.09      2.08 o 
   4   4  12       32.39       33.62      2.43 o 
   5   4  12        5.22        5.78      1.31 o 
  -4   5  12        7.60        4.76      2.82 o 
  -3   5  12       14.29       15.05      3.03 o 
  -2   5  12       10.98       10.34      1.75 o 
  -1   5  12       50.14       45.56      1.91 o 
   0   5  12       38.47       41.05      1.89 o 
   1   5  12       92.80       92.10      2.76 o 
   2   5  12       57.45       53.56      2.77 o 
   3   5  12       35.47       34.56      1.79 o 
   4   5  12        0.79        0.75      1.42 o 
   5   5  12       34.48       32.12      2.11 o 
  -4   6  12        5.68        7.34      2.28 o 
  -3   6  12       19.14       18.29      2.70 o 
  -2   6  12        7.41        7.97      1.89 o 
  -1   6  12       25.89       25.73      1.41 o 
   0   6  12       23.38       29.44      1.84 o 
   1   6  12       29.17       31.56      1.82 o 
   2   6  12       40.71       42.87      1.85 o 
   3   6  12        5.61        6.80      1.18 o 
   4   6  12        7.45        6.52      1.45 o 
   5   6  12        5.65        4.65      1.28 o 
  -3   7  12       13.27       12.67      1.37 o 
  -2   7  12        4.28        5.17      1.01 o 
  -1   7  12        8.70        9.94      1.30 o 
   0   7  12       11.34       10.62      1.36 o 
   1   7  12       38.38       39.46      2.06 o 
   2   7  12       26.32       26.84      1.65 o 
   3   7  12       14.02       16.21      1.36 o 
   4   7  12       53.30       54.60      2.89 o 
   5   7  12       27.78       31.89      2.34 o 
  -3   8  12       14.22       13.48      1.49 o 
  -2   8  12       14.31       16.47      2.51 o 
  -1   8  12        5.05        5.08      1.19 o 
   0   8  12       39.67       37.95      2.32 o 
   1   8  12       87.66       93.54      3.66 o 
   2   8  12        5.76        4.49      0.98 o 
   3   8  12       28.56       28.04      2.15 o 
   4   8  12        9.91       13.54      1.77 o 
  -2   9  12        3.40        2.73      1.57 o 
  -1   9  12       39.88       39.43      2.34 o 
   0   9  12       31.13       28.22      1.95 o 
   1   9  12        7.12        7.12      1.53 o 
   2   9  12        8.25       10.65      1.35 o 
   3   9  12       19.77       20.02      2.01 o 
   0  10  12       19.55       23.97      2.41 o 
   1  10  12       37.66       33.50      1.90 o 
   2  10  12        0.78        0.90      1.04 o 
   0  -5  13       55.13       59.22      3.77 o 
  -2  -4  13       35.85       37.34      4.12 o 
  -1  -4  13       22.67       22.82      2.26 o 
   0  -4  13       12.25       13.32      1.77 o 
   1  -4  13       58.23       61.21      4.48 o 
   2  -4  13       29.48       32.30      2.17 o 
  -3  -3  13        7.21        7.83      2.85 o 
  -2  -3  13       12.50       12.73      3.18 o 
  -1  -3  13        1.06        0.35      1.16 o 
   0  -3  13       67.15       76.72      3.53 o 
   1  -3  13       11.70       11.84      1.80 o 
   2  -3  13        2.50        1.25      1.11 o 
   3  -3  13       12.44       17.33      1.36 o 
  -4  -2  13       17.72       20.40      3.85 o 
  -3  -2  13       78.26       87.79      5.71 o 
  -2  -2  13       34.12       43.36      3.20 o 
  -1  -2  13       30.74       28.05      4.06 o 
   0  -2  13       11.12       10.84      1.54 o 
   1  -2  13        1.55        1.49      0.98 o 
   2  -2  13        8.20        7.01      1.13 o 
   3  -2  13       11.04       13.11      1.54 o 
  -4  -1  13       36.29       40.79      3.11 o 
  -3  -1  13       25.69       29.45      2.73 o 
  -2  -1  13       25.31       33.17      2.15 o 
  -1  -1  13        2.15        3.40      1.22 o 
   0  -1  13        7.15        8.80      1.16 o 
   1  -1  13       16.23       15.67      1.38 o 
   2  -1  13        9.00        8.87      1.29 o 
   3  -1  13       81.83       87.19      2.90 o 
   4  -1  13       51.18       50.06      2.94 o 
  -4   0  13        0.45       -0.43      1.71 o 
  -3   0  13       21.64       25.16      2.58 o 
  -2   0  13       11.74       10.89      1.30 o 
  -1   0  13        3.92        4.10      1.09 o 
   0   0  13       47.37       50.25      2.26 o 
   1   0  13       37.45       43.88      2.18 o 
   2   0  13       20.52       21.00      1.56 o 
   3   0  13       18.06       21.99      1.74 o 
   4   0  13       19.77       22.14      2.24 o 
  -4   1  13       16.66       17.10      3.13 o 
  -3   1  13       26.49       24.78      2.71 o 
  -2   1  13        5.33        5.64      1.15 o 
  -1   1  13       11.45       11.48      1.16 o 
   0   1  13       11.18       10.33      1.36 o 
   1   1  13       11.28        9.88      1.18 o 
   2   1  13        0.88        1.87      0.96 o 
   3   1  13        5.05        6.19      1.22 o 
   4   1  13        3.91        2.13      1.52 o 
   5   1  13       16.52       14.20      2.71 o 
  -4   2  13       12.10        9.48      2.29 o 
  -3   2  13       12.19       10.74      2.12 o 
  -2   2  13       18.73       18.85      1.60 o 
  -1   2  13       17.66       17.31      1.49 o 
   0   2  13       11.14       12.15      1.45 o 
   1   2  13       16.14       14.42      2.09 o 
   2   2  13       45.26       49.96      3.26 o 
   3   2  13       13.02       10.20      1.43 o 
   4   2  13       23.85       25.59      3.39 o 
   5   2  13       28.04       28.61      2.84 o 
  -4   3  13       36.76       36.21      3.21 o 
  -3   3  13       13.93       13.93      2.37 o 
  -2   3  13       24.94       26.08      1.74 o 
  -1   3  13       22.86       21.36      1.37 o 
   0   3  13       28.49       28.10      2.47 o 
   1   3  13       45.90       48.54      2.13 o 
   2   3  13       35.22       30.63      1.53 o 
   3   3  13        6.75        6.63      1.30 o 
   4   3  13       12.06       10.19      1.89 o 
   5   3  13       17.52       16.44      2.42 o 
  -4   4  13       36.90       37.99      3.31 o 
  -3   4  13       14.06       16.00      2.50 o 
  -2   4  13        7.65        7.97      1.75 o 
  -1   4  13       42.54       42.47      1.94 o 
   0   4  13        0.85        0.96      0.95 o 
   1   4  13       79.95       85.88      2.56 o 
   2   4  13        3.49        2.27      0.99 o 
   3   4  13       17.07       17.56      1.99 o 
   4   4  13       14.51       16.34      2.12 o 
   5   4  13       11.44       10.48      1.62 o 
  -4   5  13        3.49        3.55      2.11 o 
  -3   5  13        3.83        4.23      2.03 o 
  -2   5  13       15.59       16.84      1.65 o 
  -1   5  13        6.60        7.51      1.42 o 
   0   5  13       39.86       39.41      1.95 o 
   1   5  13       15.06       14.52      1.43 o 
   2   5  13       10.97       10.86      1.45 o 
   3   5  13       34.12       37.27      1.94 o 
   4   5  13        3.28        3.67      1.53 o 
  -3   6  13        9.83       10.27      2.54 o 
  -2   6  13        3.64        5.63      1.37 o 
  -1   6  13       14.16       12.89      1.27 o 
   0   6  13        5.46        4.64      1.19 o 
   1   6  13       25.23       28.68      1.82 o 
   2   6  13       30.28       31.08      1.69 o 
   3   6  13       14.98       14.36      1.54 o 
   4   6  13       14.46       17.55      1.98 o 
  -2   7  13       39.18       34.34      1.88 o 
  -1   7  13        4.24        3.47      1.44 o 
   0   7  13        3.22        3.64      1.27 o 
   1   7  13       63.64       66.31      2.65 o 
   2   7  13       48.97       53.70      2.28 o 
   3   7  13        8.40        9.63      1.28 o 
   4   7  13        6.84        6.97      1.59 o 
  -2   8  13       28.52       29.11      2.24 o 
  -1   8  13       16.98       22.79      2.28 o 
   0   8  13       78.57       85.33      3.41 o 
   1   8  13       30.42       35.04      2.07 o 
   2   8  13       14.54       15.15      1.70 o 
   3   8  13        9.47       11.34      1.87 o 
   0   9  13       13.99       19.01      2.71 o 
   1   9  13        7.05        4.67      1.36 o 
   2   9  13       53.46       53.25      2.66 o 
  -1  -3  14        1.65        1.44      1.49 o 
   0  -3  14        2.98        2.36      1.35 o 
   1  -3  14        5.66        4.39      1.82 o 
  -2  -2  14        7.50        4.35      2.41 o 
  -1  -2  14       11.80       11.02      1.85 o 
   0  -2  14        4.79        7.07      1.51 o 
   1  -2  14       21.18       19.63      1.94 o 
   2  -2  14       35.55       35.38      2.01 o 
  -3  -1  14       28.14       31.55      8.30 o 
  -2  -1  14       70.25       73.85      3.24 o 
  -1  -1  14       26.91       31.07      2.21 o 
   0  -1  14       18.00       16.44      1.73 o 
   1  -1  14        3.52        4.70      1.16 o 
   2  -1  14       52.90       51.03      3.76 o 
   3  -1  14       14.59       17.21      1.50 o 
  -3   0  14       22.07       23.88      2.72 o 
  -2   0  14       78.24       93.09      5.13 o 
  -1   0  14        8.87        9.35      1.53 o 
   0   0  14        1.41        0.66      1.07 o 
   1   0  14        1.41        2.21      1.18 o 
   2   0  14       13.89       13.06      1.45 o 
   3   0  14       24.10       25.52      1.54 o 
  -3   1  14      103.61      110.33      5.18 o 
  -2   1  14       17.61       19.69      1.66 o 
  -1   1  14        3.00        3.22      0.93 o 
   0   1  14        0.94        0.12      1.11 o 
   1   1  14       27.98       28.86      1.97 o 
   2   1  14        0.22        0.11      1.16 o 
   3   1  14       48.88       47.33      2.05 o 
  -3   2  14       80.57       79.86      4.47 o 
  -2   2  14        1.54        0.67      1.05 o 
  -1   2  14        0.68        0.12      0.95 o 
   0   2  14       83.72       81.70      3.19 o 
   1   2  14       13.06       14.71      2.15 o 
   2   2  14       20.86       21.83      1.73 o 
   3   2  14        5.44        4.40      1.36 o 
   4   2  14       14.22       19.54      2.40 o 
  -3   3  14        2.71        1.31      1.98 o 
  -2   3  14       11.14        8.26      1.41 o 
  -1   3  14       35.61       30.91      2.06 o 
   0   3  14       10.52       13.62      1.88 o 
   1   3  14       46.74       43.99      2.46 o 
   2   3  14       54.30       60.69      2.24 o 
   3   3  14        5.62        6.93      1.41 o 
   4   3  14        0.58       -0.70      1.56 o 
  -3   4  14       17.11       17.29      2.73 o 
  -2   4  14        6.35        6.76      1.37 o 
  -1   4  14       15.19       14.34      1.75 o 
   0   4  14        1.65        0.61      1.03 o 
   1   4  14        0.72        0.36      0.93 o 
   2   4  14       56.02       57.62      2.53 o 
   3   4  14       25.32       28.60      1.98 o 
   4   4  14        6.63        4.64      2.41 o 
  -2   5  14        2.50        2.84      1.27 o 
  -1   5  14       24.50       24.11      3.43 o 
   0   5  14       19.57       19.37      1.57 o 
   1   5  14       39.74       39.70      2.43 o 
   2   5  14       35.67       30.53      1.98 o 
   3   5  14       11.08        9.48      1.49 o 
  -2   6  14       30.67       30.48      2.44 o 
  -1   6  14        5.24        3.22      1.39 o 
   0   6  14       19.88       19.78      1.99 o 
   1   6  14        2.15        1.14      1.16 o 
   2   6  14       16.12       15.39      1.63 o 
   3   6  14       30.06       29.18      2.19 o 
  -1   7  14        4.75        3.62      1.37 o 
   0   7  14       11.94       12.29      1.66 o 
   1   7  14       24.15       25.98      2.31 o 
   2   7  14        8.86        6.90      1.50 o 
  -1   0  15        8.94        9.16      1.94 o 
   0   0  15       18.10       24.00      1.73 o 
   1   0  15        3.92        2.47      1.51 o 
  -1   1  15        9.00        6.69      1.55 o 
   0   1  15       12.11       12.78      1.41 o 
   1   1  15       15.63       17.31      1.92 o 
   2   1  15        2.58        2.62      1.99 o 
  -2   2  15        7.24        9.88      1.44 o 
  -1   2  15        8.15       12.35      2.13 o 
   0   2  15       32.19       30.51      2.14 o 
   1   2  15       39.10       38.69      2.44 o 
   2   2  15       29.24       25.88      1.68 o 
  -1   3  15      101.16      112.22      4.44 o 
   0   3  15       87.26       98.41      3.61 o 
   1   3  15        8.32       11.21      1.67 o 
   2   3  15       28.16       32.39      1.78 o 
  -1   4  15       17.36       14.51      1.93 o 
   0   4  15       30.04       29.67      2.12 o 
   1   4  15       15.85       17.02      1.61 o 
   2   4  15       40.32       46.35      2.44 o 
  -1   5  15        9.43        9.60      1.69 o 
   0   5  15       36.54       36.48      2.41 o 
   1   5  15        1.57        1.32      1.24 o 
                                                 
